# Supplementary material for: Chemical and pathogen-induced inflammation disrupt the murine intestinal microbiome
Source: Microbiome. 2017 Apr 27;5:47. doi: 10.1186/s40168-017-0264-8 (PMC5408407; doi:10.1186/s40168-017-0264-8)
Supplement: Supplementary file 1 — OTU table of all samples with taxonomic assignment. (CSV 3174 kb) [file 40168_2017_264_MOESM1_ESM.csv]

taxonomy	Bacteria; __Firmicutes; __Clostridia; __Clostridiales; __Lachnospiraceae; __uncultured; __uncultured_bacterium	Bacteria; __Firmicutes; __Clostridia; __Clostridiales; __Lachnospiraceae; __uncultured; __uncultured_bacterium	Bacteria; __Firmicutes; __Clostridia; __Clostridiales; __Lachnospiraceae; __Incertae_Sedis; __uncultured_bacterium	Bacteria; __Firmicutes; __Bacilli; __Lactobacillales; __Lactobacillaceae; __Lactobacillus; __uncultured_bacterium	Bacteria; __Firmicutes; __Clostridia; __Clostridiales; __Lachnospiraceae; __uncultured; __uncultured_bacterium	Bacteria; __Firmicutes; __Clostridia; __Clostridiales; __Lachnospiraceae; __uncultured; __uncultured_bacterium	Bacteria; __Firmicutes; __Clostridia; __Clostridiales; __Lachnospiraceae; __uncultured; __uncultured_bacterium	Bacteria; __Firmicutes; __Clostridia; __Clostridiales; __Lachnospiraceae; __uncultured; __uncultured_bacterium	Bacteria; __Firmicutes; __Bacilli; __Lactobacillales; __Lactobacillaceae; __Lactobacillus; __uncultured_bacterium	Bacteria; __Firmicutes; __Bacilli; __Lactobacillales; __Lactobacillaceae; __Lactobacillus; __uncultured_bacterium	Bacteria; __Firmicutes; __Clostridia; __Clostridiales; __Lachnospiraceae; __Coprococcus; __uncultured_bacterium	Bacteria; __Firmicutes; __Clostridia; __Clostridiales; __Lachnospiraceae; __uncultured; __uncultured_bacterium	Bacteria; __Firmicutes; __Clostridia; __Clostridiales; __Lachnospiraceae; __uncultured; __uncultured_bacterium	Bacteria; __Firmicutes; __Clostridia; __Clostridiales; __Lachnospiraceae; __uncultured; __uncultured_bacterium	Bacteria; __Firmicutes; __Clostridia; __Clostridiales; __Ruminococcaceae; __Incertae_Sedis; __uncultured_bacterium	Bacteria; __Firmicutes; __Clostridia; __Clostridiales; __Ruminococcaceae; __uncultured; __uncultured_bacterium	Bacteria; __Firmicutes; __Clostridia; __Clostridiales; __Lachnospiraceae; __uncultured; __uncultured_bacterium	Bacteria; __Firmicutes; __Clostridia; __Clostridiales; __Ruminococcaceae; __uncultured; __uncultured_bacterium	Bacteria; __Firmicutes; __Clostridia; __Clostridiales; __Lachnospiraceae; __uncultured; __uncultured_bacterium	Bacteria; __Bacteroidetes; __Bacteroidia; __Bacteroidales; __S24-7; __uncultured_bacterium	Bacteria; __Firmicutes; __Clostridia; __Clostridiales; __Lachnospiraceae; __uncultured; __uncultured_bacterium	Bacteria; __Proteobacteria; __Gammaproteobacteria; __Enterobacteriales; __Enterobacteriaceae; __Salmonella; __Salmonella_enterica_subsp._enterica_serovar_Typhi	Bacteria; __Firmicutes; __Clostridia; __Clostridiales; __Ruminococcaceae; __Anaerotruncus; __uncultured_bacterium	Bacteria; __Proteobacteria; __Gammaproteobacteria; __Enterobacteriales; __Enterobacteriaceae; __Salmonella; __Salmonella_enterica_subsp._enterica_serovar_Typhi	Bacteria; __Firmicutes; __Clostridia; __Clostridiales; __Lachnospiraceae; __uncultured; __uncultured_bacterium	Bacteria; __Actinobacteria; __Coriobacteriia; __Coriobacteriales; __Coriobacteriaceae; __Enterorhabdus; __uncultured_bacterium	Bacteria; __Firmicutes; __Bacilli; __Lactobacillales; __Lactobacillaceae; __Lactobacillus; __uncultured_bacterium	Bacteria; __Firmicutes; __Bacilli; __Lactobacillales; __Lactobacillaceae; __Lactobacillus; __uncultured_bacterium	Bacteria; __Firmicutes; __Clostridia; __Clostridiales; __Lachnospiraceae; __Incertae_Sedis; __uncultured_bacterium	Bacteria; __Firmicutes; __Clostridia; __Clostridiales; __Ruminococcaceae; __Incertae_Sedis; __uncultured_bacterium	Bacteria; __Firmicutes; __Clostridia; __Clostridiales; __Ruminococcaceae; __uncultured; __uncultured_bacterium	Bacteria; __Firmicutes; __Clostridia; __Clostridiales; __Lachnospiraceae; __Roseburia; __uncultured_bacterium	Bacteria; __Cyanobacteria; __Chloroplast; __Phaseolus; __Phaseolus_acutifolius_(tepary_bean)	Bacteria; __Bacteroidetes; __Bacteroidia; __Bacteroidales; __Rikenellaceae; __Alistipes; __uncultured_bacterium	Bacteria; __Bacteroidetes; __Bacteroidia; __Bacteroidales; __S24-7; __uncultured_bacterium	Bacteria; __Firmicutes; __Clostridia; __Clostridiales; __Lachnospiraceae; __Incertae_Sedis; __uncultured_bacterium	Bacteria; __Firmicutes; __Clostridia; __Clostridiales; __Ruminococcaceae; __Oscillibacter; __uncultured_bacterium	Bacteria; __Firmicutes; __Clostridia; __Clostridiales; __Lachnospiraceae; __uncultured; __uncultured_bacterium	Bacteria; __Firmicutes; __Clostridia; __Clostridiales; __uncultured; __uncultured_bacterium	Bacteria; __Firmicutes; __Clostridia; __Clostridiales; __Lachnospiraceae; __uncultured; __uncultured_bacterium	Bacteria; __Firmicutes; __Bacilli; __Lactobacillales; __Lactobacillaceae; __Lactobacillus; __uncultured_bacterium	Bacteria; __Firmicutes; __Clostridia; __Clostridiales; __Lachnospiraceae; __uncultured; __uncultured_bacterium	Bacteria; __Firmicutes; __Bacilli; __Lactobacillales; __Lactobacillaceae; __Lactobacillus; __uncultured_bacterium	Bacteria; __Proteobacteria; __Gammaproteobacteria	Bacteria; __Firmicutes; __Clostridia; __Clostridiales; __Lachnospiraceae; __uncultured; __uncultured_bacterium	Bacteria; __Firmicutes; __Bacilli; __Lactobacillales; __Lactobacillaceae; __Lactobacillus; __uncultured_bacterium	Bacteria; __Firmicutes; __Clostridia; __Clostridiales; __Lachnospiraceae; __uncultured	Bacteria; __Firmicutes; __Clostridia; __Clostridiales; __Lachnospiraceae; __uncultured; __uncultured_bacterium	Bacteria; __Firmicutes; __Bacilli; __Lactobacillales; __Lactobacillaceae; __Lactobacillus; __uncultured_bacterium
10RGB	0	0	0	0	0.026721892	0	0	0.006680473	0	0	0	0	0	0	0.046763311	0	0	0	0	0	0	0.006680473	0	0	0	0	0	0	0	0	0	0	0	0	0	0	0	0.006680473	0.020041419	0	0	0.046763311	0	0.013360946	0	0	0	0	0
11SGB	0	0	0	0.003775009	2.695356738	0	0	0.313325783	0	0	0	0	0	0.007550019	0.06417516	0	0	0	0	0	0	0	0	0	0	0	0	0.003775009	0	0	0	0.003775009	0	0	0.015100038	0.015100038	0	0.154775387	0.951302378	0	0	0.030200076	0	0	0	0.003775009	0	0	0.003775009
15WGB	0	0	0	0	3.378378378	0.009384384	0	0.412912913	0	0	0	0	0	0	0.131381381	0	0	0	0	0	0	0	0	0	0	0	0	0	0	0	0	0	0	0	0.037537538	0.018768769	0	0	0.093843844	0	0	0.056306306	0	0	0	0	0	0	0
18ZGB	0	0	0.009588187	0.004794094	1.222493888	0.004794094	0	0.493791649	0	0	0	0	0	0	0.210940122	0	0	0	0.004794094	0.019176375	0	0	0	0	0	0.004794094	0	0	0	0	0	0	0	0	0.004794094	0.004794094	0	0.110264155	0	0	0	0.014382281	0	0.004794094	0	0	0	0	0
1IGB	0.01165637	0	0	0	1.084042429	0	0	0.291409255	0	0.005828185	0	0	0	0.005828185	0.093250962	0	0	0	0.29723744	0	0	0	0	0	0	0	0	0	0	0.005828185	0	0	0	0.01165637	0.01165637	0.017484555	0	0.157360998	0.361347476	0	0	0.203986479	0	0	0	0	0	0	0
20BHB	0.006871435	0	0	0	1.078815365	0.006871435	0	0.329828901	0	0	0	0	0	0	0.130557273	0	0	0	0	0.013742871	0	0	0	0	0	0	0	0	0	0	0	0	0	0	0.020614306	0.013742871	0	0.006871435	0.034357177	0	0	0.15117158	0	0	0	0	0	0	0
2JGB	0	0	0	0	0.331674959	0	0	0.160655058	0	0	0	0	0	0	0.031094527	0	0	0	0	0.010364842	0	0	0	0	0.04145937	0	0	0	0	0	0	0	0	0	0.072553897	0.015547264	0	0	0.08291874	0.005182421	0	0.316127695	0	0	0	0	0	0	0
3KGB	0	0	0	0.004420476	0.530457077	0	0	0.137034745	0	0	0	0	0	0	0.066307135	0	0	0	0.782424189	0	0	0	0	0	0	0	0	0	0	0	0	0	0	0	0.004420476	0.03094333	0	0.128193794	0.10167094	0	0	0.610025639	0	0	0.004420476	0	0	0	0.004420476
AAZA	0	0	0	0	1.48258225	0.006911805	0.006911805	0.646253801	0	0	0	0	0	0	0.010367708	0	0	0	0	0	0.006911805	0	0	0	0	0	0	0	0	0	0	0	0	0	0	0.017279513	0	0.148603815	2.007879458	0	0	1.188830523	0	0	0	0	0.003455903	0.003455903	0.003455903
ABAB	0.00763184	0	0	0	0.366328322	0.00381592	0	0.152636801	0	0	0	0	0	0.00381592	0.01144776	0	0	0	0	0	0.00381592	0	0	0	0.00763184	0	0	0	0	0	0	0	0	0	0.00381592	0.01144776	0	0.286194001	0.992139205	0	0	0.740288484	0	0	0	0	0	0	0
ADCD	0	0	0	0	0.055441411	0	0	0.577242931	0	0	0	0.003261259	0	0.016306297	0.022828816	0	0.003261259	0.006522519	0	0	0	0	0	0	0	0	0	0	0	0	0	0	0	0	0.003261259	0.013045038	0	0.042396373	4.28855624	0	0	0.534846558	0	0	0	0.003261259	0	0.003261259	0.003261259
AFA2	0	0	0	0.015042118	0.902527076	0	0	1.925391095	0	0	0	0	0	0	0.090252708	0	0	0	0	0	0.015042118	0	0	0	0	0.015042118	0	0	0	0	0	0	0	0	0	0.045126354	0	0.225631769	0.210589651	0	0	1.66967509	0	0	0	0	0	0	0
AGFG	0	0	0	0	0.497512438	0	0	0.245348599	0	0	0	0	0	0.006815239	0	0	0	0	0	0	0	0	0	0	0.006815239	0	0	0	0	0	0	0	0	0	0	0.020445717	0	0.156750494	0.558849588	0	0	0.006815239	0	0	0	0	0	0	0
AJIJ	0	0	0	0	0.963216539	0	0	0.077191569	0	0	0	0	0	0.033561552	0.00671231	0	0	0	0	0	0	0	0	0	0	0	0	0	0	0	0	0	0	0	0	0.023493086	0	0.077191569	3.302456706	0	0	0.077191569	0	0	0	0	0	0	0
BCB2	0	0	0	0.027746948	0	0	0	0.006936737	0	0	0	0	0	0	0	0	0	0	0.013873474	0	0	0	0	0	0	0	0	0.006936737	0	0	0	0	0	0	0	0	0	0	0	0	0	0.006936737	0.020810211	0.09017758	0	0.006936737	0	0	0
BRQR	0	0	0	0	0.016132935	0	0	0	0.016132935	0.008066468	0	0	0	0	0.008066468	0	0	0	0.024199403	0	0	0	0	0.008066468	0	0	0	0.048398806	0	0	0	0	0	0	0	0	0	0	0.024199403	0	0	0.024199403	0.016132935	0.032265871	0	0.008066468	0	0	0
BTST	0	0	0	0	0.089188386	0	0	0.019819641	0.009909821	0.029729462	0	0	0	0	0	0	0	0	0	0	0	0	0	0	0	0	0	0.009909821	0	0	0	0.009909821	0	0	0	0	0	0	0.039639283	0	0	0	0	0.029729462	0	0	0	0	0
CCA2	0	0	0	0	0.599533696	0	0	0.610636172	0	0	0	0	0	0	0.111024759	0	0	0	0.155434662	0	0.022204952	0	0	0	0	0	0	0	0	0	0	0	0	0	0	0.044409903	0	0.288664372	0	0.011102476	0	2.098367936	0	0	0	0	0	0	0
CCB2	0	0	0	0	3.842144453	0	0	0.685033507	0	0	0	0	0	0.014892033	0.074460164	0	0.014892033	0	0	0	0.014892033	0	0	0	0	0	0	0	0	0	0	0	0	0	0	0.074460164	0	0.26805659	0.134028295	0	0	2.501861504	0	0	0	0	0	0	0
CDA2	0.011440121	0.001906687	0	0.001906687	0.951436688	0.001906687	0	0.411844338	0	0	0	0.003813374	0	0.007626747	0.236429157	0	0	0	2.202223197	0.00572006	0	0	0	0	0.003813374	0	0	0	0	0	0	0	0	0	0	0.032413675	0.003813374	0.366083856	0.135374759	0	0	0.941903255	0	0	0	0.001906687	0	0	0.003813374
DDA2	0	0	0	0	0.556586271	0	0	0.519480519	0	0	0	0	0	0	0.519480519	0	0	0	0	0	0	0	0	0	0.222634508	0	0	0	0	0	0	0	0	0.037105751	0	0.037105751	0	0.148423006	0.333951763	0	0	0.593692022	0	0	0	0	0	0	0
EAB2	0	0	0	0.001661516	0.041537899	0	0	0.014953644	0	0	0	0	0	0	0.112983086	0	0	0	0.071445187	0.00830758	0	0	0	0	0	0	0	0.001661516	0.004984548	0	0.001661516	0	0	0	0.013292128	0.001661516	0	0	0.071445187	0	0	0.943741069	0	0.001661516	0	0.001661516	0	0	0.001661516
EDA2	0.010873111	0	0	0	0.81548331	0	0	0.260954659	0	0	0	0	0	0	0.369685767	0	0	0	1.054691747	0	0	0	0	0	0.010873111	0	0	0	0	0	0	0	0	0	0	0.021746222	0	0.217462216	0	0	0	1.043818637	0	0	0	0	0	0	0
EFA2	0	0	0	0	0.958757191	0	0	0.315252364	0	0	0	0	0	0.003250024	0.20800156	0	0	0.003250024	0.620754656	0.003250024	0.003250024	0	0	0	0	0	0	0	0	0	0.003250024	0	0	0.003250024	0.003250024	0.032500244	0.006500049	0.061750463	0.481003608	0	0	3.591276935	0	0	0	0.003250024	0	0	0
FAB2	0	0	0	0	0.170745589	0	0	0	0	0	0	0	0	0	0.170745589	0	0	0	0	0	0	0	0	0	0.056915196	0	0	0	0.056915196	0	0	0	0	0	0	0	0	0.113830393	0	0	0	0.682982356	0	0	0	0	0	0	0
FCA2	0	0	0	0	1.42609366	0	0	0.308344575	0	0	0	0	0	0	0.173443823	0	0	0	1.175563692	0	0.019271536	0	0	0	0	0	0	0	0	0	0	0	0	0.038543072	0	0	0	0.211986895	0	0	0	1.94642513	0	0	0	0	0	0	0
FU	0.00938233	0	0.006254887	0.003127443	0.985144644	0	0	0.422204848	0	0	0	0.003127443	0	0	0.300234558	0	0.006254887	0.003127443	0	0	0.003127443	0	0	0	0	0.003127443	0	0	0	0	0.003127443	0	0	0	0.006254887	0.02814699	0	0.143862392	0.506645817	0	0	0.728694292	0.003127443	0	0	0	0	0	0
FV	0	0	0	0.00280112	1.422969188	0	0	0.378151261	0	0	0	0	0	0.014005602	0.296918768	0	0	0.011204482	0.005602241	0	0.005602241	0	0	0	0.00280112	0	0	0	0	0	0.008403361	0	0	0	0.00280112	0.00280112	0	0.324929972	0.652661064	0	0	0.490196078	0	0	0	0	0	0	0
FX	0.002903938	0	0	0	1.858520153	0	0	0.464630038	0.005807875	0	0	0	0	0.002903938	0.174236264	0	0	0.002903938	0.002903938	0	0.002903938	0	0	0	0	0	0	0	0	0	0.002903938	0	0	0	0	0.008711813	0	0.284585898	0.699848995	0	0	0.209083517	0	0	0.008711813	0	0	0	0
GA	0	0	0	0	1.909532784	0	0	0.327348477	0	0	0	0	0	0	0.297589525	0	0	0.007439738	0.002479913	0	0	0	0	0	0	0	0	0.02727904	0	0	0	0	0	0	0.014879476	0.017359389	0	0.300069438	0.959726218	0	0	0.076877294	0	0	0	0	0	0	0.002479913
GAB2	0	0	0	0	0.092893637	0	0	0.185787274	0	0	0	0	0	0	0	0	0	0	0	0	0	0	0	0	0	0	0	0	0	0	0	0	0	0	0	0	0	0.139340455	0	0	0	0.557361821	0	0	0	0	0	0	0
GCB2	0.032567986	0	0	0.016283993	0.162839928	0	0	0.74906367	0	0	0	0	0	0	0.211691907	0	0	0	0	0.016283993	0	0	0	0	0	0	0	0	0	0	0	0	0	0	0	0.048851979	0	0.162839928	0.276827878	0	0	0.97703957	0	0	0	0.065135971	0	0	0
GD	0.008077979	0	0.00538532	0	1.314017987	0.00269266	0	0.231568744	0	0	0	0	0	0	0.306963218	0	0	0.00269266	0.016155959	0	0.00538532	0	0	0	0	0	0	0	0	0.00538532	0	0	0	0	0.00269266	0.016155959	0	0.231568744	0.648931014	0	0	0.430825569	0	0	0.00269266	0	0	0	0
GDB2	0.003836562	0	0	0.011509687	0.404757337	0	0	0.241703434	0	0	0.005754844	0	0.003836562	0	0.247458277	0	0	0	0.270477652	0.005754844	0.001918281	0	0	0	0	0	0	0	0	0	0	0	0	0	0.013427969	0.005754844	0.005754844	0.214847497	0.237866871	0	0	0.890082486	0.001918281	0	0	0.001918281	0	0	0.001918281
GO	0.004037142	0	0	0	2.486879289	0	0	0.625756964	0	0	0	0	0	0	0.226079935	0	0	0	0.960839725	0	0	0	0.004037142	0	0	0.012111425	0	0.004037142	0	0	0	0	0	0	0.004037142	0.020185709	0	0.084779976	0.92450545	0	0	0.460234154	0	0	0	0	0.004037142	0	0
GP	0	0	0	0	1.425619835	0	0	0.20661157	0	0	0	0	0	0	0.144628099	0	0	0	0.20661157	0	0	0	0	0	0	0	0	0	0	0	0	0	0	0	0	0	0	0.123966942	0.826446281	0	0	0	0	0	0	0	0	0	0
GQ	0.003775437	0	0	0	1.102427606	0	0	0.302034961	0	0	0	0.003775437	0	0	0.177445539	0	0	0	0	0	0.003775437	0	0	0	0	0	0	0	0	0	0	0	0	0.003775437	0	0.003775437	0	0.377543701	1.449767811	0	0	0.679578661	0.003775437	0	0	0	0.007550874	0	0
GW	0.008657634	0	0.004328817	0.008657634	2.766114021	0	0	0.367949439	0	0	0	0	0	0	0.190467945	0	0	0	0.16882386	0	0.008657634	0	0	0	0	0	0	0	0	0.004328817	0	0	0	0	0	0.034630535	0	0.281373101	0.91770919	0	0	0.311674819	0	0	0	0	0	0	0
GX	0	0	0.008059317	0.004029658	2.683752418	0	0	0.153127015	0	0	0	0	0	0	0.241779497	0	0	0	0.624597034	0	0	0	0	0	0.048355899	0.008059317	0	0.008059317	0	0	0	0	0	0	0.012088975	0.016118633	0	0.197453256	0.330431979	0	0	0.334461638	0	0	0.008059317	0	0	0	0
HCA2	0	0	0	0.051644001	0.877948012	0	0	1.256670683	0	0	0	0	0	0	0.086073334	0	0	0	0.068858668	0	0	0	0	0	0	0	0	0	0	0	0	0	0	0	0	0.051644001	0	0.017214667	0	0	0	3.322430711	0	0	0	0.017214667	0	0	0
HDA2	0	0.019739439	0	0.019739439	0.355309909	0	0	2.418081326	0	0	0	0	0	0	0.454007106	0	0	0	0	0	0	0	0	0	0	0	0	0	0	0	0	0	0	0	0	0.029609159	0	0.197394394	0.019739439	0	0	0.532964864	0	0	0	0	0	0	0
HDB2	0.018268177	0	0	0.091340884	0.548045305	0	0	0.073072707	0	0	0	0	0	0	0.054804531	0	0	0	0	0.018268177	0	0	0	0	0.018268177	0	0	0	0	0	0	0	0	0	0	0.036536354	0	0	0.182681768	0	0	1.662404092	0	0	0	0.036536354	0	0	0
HFA2	0	0	0	0	0.600835946	0	0	0.983977708	0	0	0	0	0	0	0.113200975	0	0	0	0.017415535	0	0	0	0	0	0	0	0	0	0	0.008707767	0.017415535	0	0	0	0	0.034831069	0	0.139324277	0	0	0	2.795193312	0	0	0	0	0	0	0
HM	0.002363619	0	0	0	1.252718162	0	0.002363619	0.290725158	0	0	0	0	0	0.009454477	0.25763449	0	0	0	0	0	0.007090858	0	0	0	0.127635435	0	0	0	0	0	0	0	0	0	0.007090858	0.018908953	0	0.583813936	0.550723267	0	0	0.921811478	0.004727238	0	0	0	0	0	0.004727238
HO	0	0	0	0	1.122458811	0	0	0.619038443	0	0	0	0	0	0.00722613	0.151748723	0	0.00481742	0.00240871	0.00240871	0.00240871	0.014452259	0	0	0	0.435976491	0	0	0	0	0	0	0	0	0	0.00240871	0.028904519	0	0.255323249	0.549185856	0	0	0.708160709	0	0	0.00240871	0	0	0	0
ID	0.004207161	0	0.004207161	0.004207161	0.763599647	0	0	0.403887416	0	0	0	0	0	0.008414321	0.199840128	0	0	0.00210358	0	0	0.010517901	0	0	0	0.00210358	0	0	0.00210358	0	0.00210358	0.004207161	0	0	0	0.010517901	0.029450124	0	0.096764694	0.496444949	0	0	1.156969162	0	0	0	0.010517901	0	0	0
IDB2	0	0	0	0	0.372555107	0	0	0.108661906	0	0	0	0	0	0	0.108661906	0	0	0	0.388078237	0	0	0	0	0	0	0	0	0	0	0	0	0	0	0	0	0.046569388	0	0.015523129	0.108661906	0	0	0.201800683	0	0	0	0.046569388	0	0	0
IE	0	0	0	0	2.458698519	0	0	0.434344218	0	0	0	0	0	0.01163422	0.240440549	0	0	0	0	0	0	0	0	0	0.003878073	0	0	0	0	0.003878073	0	0	0	0	0.003878073	0.01163422	0	0.213294036	0.488637245	0	0	0.922981463	0	0	0.003878073	0.003878073	0	0	0
IG	0	0	0	0	0.912058869	0.005182153	0	0.678861999	0	0	0	0	0	0	0.181375343	0	0	0.015546458	0.005182153	0	0.005182153	0	0	0	0	0	0	0.010364305	0	0	0	0	0	0	0	0.036275069	0	0.222832565	0.23319687	0	0	0.450847282	0	0	0	0	0	0	0
IJ	0	0	0	0	0.871586287	0	0	0	0	0	0	0	0	0	0.348634515	0	0	0	0	0	0	0	0	0	0	0	0	0	0	0	0	0	0	0	0	0	0	0.290528762	0.348634515	0	0	0.116211505	0	0	0	0.058105752	0	0	0
IM	0.001919128	0	0	0.011514768	1.473890264	0	0	0.145853724	0.003838256	0	0	0	0	0.001919128	0.188074539	0	0	0	0.001919128	0	0.003838256	0	0	0	0	0	0	0	0	0	0	0	0	0	0.001919128	0.019191279	0	0.203427563	0.543113209	0.001919128	0.001919128	1.416316426	0	0	0	0.011514768	0	0.001919128	0.001919128
IY	0	0	0	0	2.639751553	0	0	0.116459627	0	0	0	0	0	0	0.038819876	0	0.077639752	0	0.310559006	0	0	0	0	0	0	0	0	0	0	0	0	0	0	0	0	0	0	0.077639752	0.194099379	0	0	0	0	0	0	0	0	0	0
JAB2	0	0	0	0.042692472	0.455386367	0	0	0.185000712	0	0	0	0	0	0	0	0	0	0	0.768464494	0	0	0	0	0	0	0	0	0.042692472	0	0	0	0	0	0	0	0.028461648	0	0.256154831	0	0	0	6.161946777	0	0	0.014230824	0.042692472	0	0	0
JCB2	0.010774701	0	0.010774701	0	0.614157957	0	0	0.808102575	0	0	0	0	0	0	0.096972309	0	0	0	0.010774701	0	0	0	0	0	0	0	0	0	0	0	0	0	0	0	0	0.053873505	0	0.21549402	0.043098804	0	0	3.878892361	0	0	0	0	0	0	0
JF	0.006442054	0	0	0.002147351	3.07715433	0	0	1.378599498	0	0	0	0	0	0	0.092336103	0	0.004294702	0	0.154609289	0	0.002147351	0	0	0	0	0.002147351	0	0	0	0	0	0	0	0	0.002147351	0.008589405	0	0.423028195	0.642058021	0	0	0.805256716	0	0	0	0	0	0	0
JFA2	0	0	0.002042567	0	0.516769476	0	0	2.120184648	0	0	0	0.002042567	0	0	0.177703338	0.002042567	0.006127701	0	0.004085134	0	0.004085134	0	0	0	0	0	0	0	0	0	0.004085134	0.004085134	0	0.002042567	0	0.002042567	0.002042567	0.081702684	0.032681074	0	0	1.058049757	0	0	0	0	0	0	0
JG	0	0	0	0.007468074	2.138358517	0	0	0.22404222	0	0	0	0	0.002489358	0.007468074	0.256403873	0	0	0	0.779169052	0	0.002489358	0	0	0	0.034851012	0.019914864	0	0.002489358	0	0	0	0.004978716	0	0	0.002489358	0.03734037	0	0.19914864	0.500360957	0	0	0.102063678	0	0	0	0.002489358	0	0	0
JU	0	0	0	0	2.183173589	0	0	0.266240682	0	0	0	0	0.053248136	0	0.106496273	0	0	0	0	0	0	0	0	0	0	0	0	0	0	0	0	0	0	0	0	0.053248136	0	0.585729499	0.106496273	0	0	0.905218317	0	0	0	0	0	0	0
JW	0	0	0	0.037227772	1.014456785	0	0	0.378482348	0	0	0	0	0	0	0.052739344	0	0	0.003102314	0	0	0.006204629	0	0	0	0.651486009	0.003102314	0	0.006204629	0	0.003102314	0	0	0	0	0	0.015511572	0	0.164422659	0.158218031	0	0	2.109573742	0	0	0	0.006204629	0	0	0.003102314
K134	0.008532787	0	0	0	0.383975426	0	0	0.942872989	0	0	0.012799181	0	0	0	0.055463117	0	0.012799181	0	4.475446905	0	0	0	0	0	0	0	0	0	0	0	0.012799181	0	0	0	0.038397543	0.234651649	0	0.985536926	0	0.008532787	0	0.563163958	0	0	0	0	0	0	0
K135	0.020472505	0	0	0	4.847889285	0	0	0.708348688	0	0	0.008189002	0	0	0	0.065512017	0	0	0	2.886623265	0	0	0	0	0	0	0	0	0	0	0	0	0	0	0	0.032756009	0.159685542	0	0.360316095	0	0	0	0	0	0	0	0	0	0.004094501	0
K136	0.023212628	0	0	0	0.81631074	0	0	0.328845559	0	0	0	0	0	0	0.054162798	0	0.011606314	0	3.319405757	0	0	0	0	0	0	0	0	0	0	0	0	0	0	0	0.011606314	0.054162798	0	1.706128134	0	0.003868771	0	0.216651192	0	0	0	0	0	0	0
K142	0.011849745	0	0	0	0.75443378	0	0	0.181696094	0	0	0	0	0	0	0.067148556	0	0	0.003949915	3.033534779	0	0	0	0	0	0	0	0	0	0	0	0	0	0	0	0.01579966	0.090848047	0	0.466089979	0	0.019749575	0	0.071098471	0	0	0	0	0.003949915	0.019749575	0
K143	0.020507562	0	0.005126891	0	0.240963855	0	0.005126891	0.487054601	0	0	0	0	0	0	0.076903358	0.010253781	0.005126891	0.005126891	4.342476288	0	0	0	0	0	0	0	0	0	0	0	0.010253781	0	0	0	0.020507562	0.158933607	0	0.584465522	0	0	0	0.056395796	0	0	0	0	0	0.005126891	0
KL	0.010105433	0	0.003368478	0	0.828645535	0	0	0.572641223	0	0	0	0	0	0	0.208845623	0	0	0	0	0	0.013473911	0	0	0	0.003368478	0	0	0.006736956	0	0	0	0	0	0	0.020210867	0.013473911	0	0.057264122	0.414322768	0	0	0.538956446	0.006736956	0	0	0	0	0	0
KM	0	0	0	0	2.390846781	0	0	0.922877651	0	0	0	0	0	0	0.032381672	0	0	0	0.005396945	0	0	0	0	0	0	0	0	0	0	0	0	0	0	0	0	0	0	0.340007556	0.426358681	0	0	0.696205947	0	0	0	0	0	0	0
KO	0.002980981	0	0	0	1.567996184	0	0	0.676682764	0.002980981	0	0	0	0	0.002980981	0.104334347	0	0	0.002980981	0.002980981	0	0.011923925	0	0	0	0	0	0	0	0	0	0.002980981	0	0	0	0.005961963	0.008942944	0.002980981	0.310022059	0.432242294	0	0	0.366660705	0	0	0	0	0.002980981	0	0
KR	0	0	0	0	0.989208633	0	0	0.651978417	0	0	0	0	0	0	0.449640288	0	0	0	0	0	0.022482014	0	0	0	0	0	0	0	0	0.022482014	0	0	0	0	0.022482014	0	0	0.179856115	1.258992806	0	0	0.044964029	0	0	0	0	0	0	0
KU	0	0	0	0	0.816637631	0	0	0.079849013	0	0	0	0	0	0	0.352061556	0	0	0.007259001	0	0	0.003629501	0	0	0	0	0	0	0	0	0	0	0	0	0	0.003629501	0.025406504	0	0.159698026	0.842044135	0	0	0.460946574	0	0	0	0	0	0	0
LCB2	0	0	0	0.034025179	0.23817625	0	0	0.272201429	0	0	0	0	0	0	0.170125893	0	0	0	0	0	0	0	0	0	0	0	0	0.034025179	0	0	0	0	0	0	0	0	0	0.034025179	0	0	0	0.510377679	0	0	0	0	0	0	0
LDA2	0	0	0	0	0.551470588	0	0	0.735294118	0	0	0	0	0	0	0.183823529	0	0	0	0	0	0	0	0	0	0	0	0	0	0	0	0	0	0	0	0	0	0	0.551470588	0	0	0	0.919117647	0	0	0	0	0	0	0
LDB2	0.016458196	0	0	0	1.300197498	0.065832785	0	0.148123766	0	0	0	0	0	0	0.082290981	0	0	0	0.806451613	0.016458196	0	0	0	0	0	0	0	0	0	0	0.016458196	0	0	0	0.016458196	0	0	0.131665569	0	0	0	0.526662278	0	0	0	0	0	0	0
LF	0.003626999	0	0	0.010880998	1.574117732	0	0	0.602081898	0	0	0	0	0	0	0.108809982	0	0	0	2.063762649	0	0	0	0	0	0	0	0	0	0	0	0	0	0	0	0.010880998	0.036269994	0.003626999	0.054404991	1.186028798	0	0	1.171520801	0	0	0	0	0	0	0
LG	0	0	0	0	2.279151943	0	0	0.759717314	0	0	0	0	0	0	0.19434629	0	0	0	0.176678445	0	0.035335689	0	0	0	0.017667845	0.017667845	0	0	0	0	0	0	0	0	0	0.017667845	0	0.35335689	1.130742049	0	0	0	0	0	0	0	0	0	0
LH	0	0	0	0	0.892086331	0	0	0.633093525	0	0	0	0	0	0	0.402877698	0	0	0	0	0	0	0	0	0	0	0	0	0	0	0	0	0	0	0	0.057553957	0.028776978	0	0.776978417	0.690647482	0	0	0.604316547	0.028776978	0	0	0	0	0	0
LN	0	0	0	0	1.146185644	0	0	0.770387073	0	0	0	0	0	0	0.263059	0	0	0	0.244269072	0	0	0	0	0	0	0	0	0	0	0	0	0	0	0	0	0	0	0.263059	1.240135287	0	0	0.244269072	0	0	0	0	0	0	0
LO	0.018037518	0	0	0	1.569264069	0	0	0.270562771	0	0	0	0	0	0	0.270562771	0	0	0	1.569264069	0	0	0	0	0	0.018037518	0	0	0	0	0	0	0	0	0	0	0.036075036	0	0.198412698	0.342712843	0	0	0.685425685	0	0	0	0.018037518	0	0	0
MC	0	0	0	0	0.936524454	0	0	0.364203954	0	0	0	0	0	0	0.052029136	0	0	0	0	0	0	0	0	0	0	0	0	0	0	0	0	0	0	0	0	0	0	0.208116545	0.936524454	0	0	0.520291363	0	0	0	0	0	0	0
MDA2	0	0	0	0	0.833976834	0	0	1.235521236	0	0	0	0	0	0	0.277992278	0	0	0	0	0	0.046332046	0	0	0	0	0	0	0	0	0	0	0	0	0	0.015444015	0.092664093	0	0.123552124	0	0	0	1.745173745	0	0	0	0	0	0	0
ME	0	0	0	0	0.435919791	0	0	0.348735833	0	0	0	0	0	0	0.174367916	0	0	0	0	0	0	0	0	0	0.130775937	0	0	0	0	0	0	0	0	0	0	0	0	0.130775937	0.980819529	0	0	1.939843069	0	0	0	0	0	0	0
NAB2	0	0	0	0.010813149	0.010813149	0	0	0.021626298	0	0.010813149	0	0	0	0	0.010813149	0	0.010813149	0	0.021626298	0	0	0	0	0.032439446	0	0	0	0.043252595	0	0	0	0	0	0.010813149	0	0	0	0	0.043252595	0	0	0.129757785	0	0.075692042	0	0	0	0	0
OAB2	0	0	0	0	0.579964851	0	0	1.370826011	0	0	0	0	0	0	0.210896309	0	0	0	0	0	0	0	0	0	0	0	0	0	0	0	0	0	0	0	0	0.035149385	0	0.263620387	0.281195079	0	0	1.669595782	0	0	0	0	0	0	0
OBA2	0.002618761	0	0	0	0.55517729	0	0	0.429476772	0	0	0	0	0	0.002618761	0.337820144	0	0	0	1.969308123	0.005237522	0	0	0.002618761	0	0.007856282	0	0	0	0	0.010475043	0	0	0	0	0.005237522	0.020950086	0	0.246163515	0.03404389	0	0	0.599696224	0	0	0	0	0	0	0
PBA2	0	0	0	0	0.558243394	0	0	1.265351693	0	0	0	0	0	0	0.533432577	0	0	0	0	0.012405409	0	0	0	0	0.062027044	0	0	0	0	0	0	0	0	0	0	0.012405409	0	0.173675723	1.017243518	0	0	0.012405409	0	0	0	0	0	0	0
QDA2	0	0	0	0	0.565552699	0	0	0.694087404	0	0	0	0	0	0	0.437017995	0	0	0	0.848329049	0	0	0	0	0	0	0	0	0	0	0	0	0	0	0	0	0.051413882	0	0.179948586	0.051413882	0	0	1.079691517	0	0	0	0	0	0	0
QDB2	0	0	0	0.01635858	0.850646164	0	0	0.441681662	0	0	0	0	0	0	0.327171602	0	0	0	0	0.01635858	0	0	0	0	0	0.04907574	0	0.01635858	0	0	0	0	0	0	0	0.03271716	0	0.261737281	0.310813021	0	0	1.014231965	0	0	0	0	0	0	0
QEA2	0	0	0	0	0.337268128	0	0	0.14563851	0	0	0	0	0	0	0.32449282	0	0	0	1.410393991	0.020440493	0	0	0	0	0	0.002555062	0	0	0	0	0	0	0	0	0.002555062	0.012775308	0	0.304052328	0.33982319	0	0	0.189074557	0	0	0.002555062	0	0	0	0
QUT	0.003313233	0	0.003313233	0.009939699	1.027102246	0	0	0.609634882	0.003313233	0	0	0	0	0.006626466	0.225299848	0	0	0	0	0	0	0	0	0	0	0	0	0	0	0.003313233	0	0	0	0.003313233	0	0.029819097	0	0.185541051	0.3909615	0	0.003313233	1.646676827	0.006626466	0	0	0.006626466	0	0	0
QVU	0	0.006135722	0.003067861	0	1.451098294	0	0	0.81911891	0	0	0	0	0	0.009203583	0.052153638	0	0.003067861	0	0.003067861	0	0.012271444	0	0	0	0.003067861	0.003067861	0	0	0	0.003067861	0	0	0	0	0	0.021475028	0	0.435636274	0.374279053	0.003067861	0	1.702662903	0	0	0	0	0	0	0
QXW	0	0	0	0	0.193776359	0	0	1.288042859	0	0	0	0	0	0	0.163380068	0	0	0	0	0	0	0	0	0	0	0	0	0	0	0	0	0	0	0	0	0.018997682	0	0.186177286	0.824499411	0.003799536	0	1.063870208	0	0	0	0	0	0	0
RAZ	0.006171887	0	0	0	2.280512267	0.003085944	0	0.771485882	0	0	0	0	0	0	0.098750193	0	0	0	0	0	0.012343774	0	0	0	0.003085944	0.003085944	0	0	0	0	0	0	0	0	0	0.012343774	0	0.413516433	0.604844931	0	0	0.141953402	0	0	0	0	0	0	0
RDC	0	0	0	0	1.43269429	0.010307153	0	0.371057514	0	0	0	0	0	0	0.144300144	0	0	0	0	0	0	0	0	0	0	0	0	0	0	0	0	0	0	0	0	0.010307153	0	0.154607297	0.401978973	0	0	0.381364667	0	0	0	0	0	0	0
REA2	0	0	0	0	0.515895148	0	0	0.850529838	0	0	0	0	0	0	0.167317345	0	0	0	0	0	0	0	0	0	0.027886224	0	0	0	0	0	0	0	0	0	0	0.055772448	0	0.223089794	0.167317345	0	0	1.268823201	0	0	0	0	0	0	0
RON	0.019870181	0	0	0	0.791495562	0	0	1.814809909	0	0	0	0.006623394	0	0	0.145714664	0	0.023181878	0	6.166379653	0	0	0	0	0	0	0	0	0	0	0.006623394	0.003311697	0	0	0	0	0.122532786	0	0.94383362	0	0.003311697	0	0.490131143	0	0	0	0	0	0	0
RPO	0.036741742	0	0	0	3.14509314	0	0	0.856082595	0	0	0	0	0	0	0.073483485	0	0.003674174	0	5.514935518	0	0	0	0	0	0	0	0	0	0	0	0	0	0	0.003674174	0.003674174	0.044090091	0	0.576845354	0.003674174	0.003674174	0	0.003674174	0	0	0	0	0	0	0
RQP	0.013426423	0	0	0	0.537056928	0	0	0.18349445	0	0	0	0	0	0	0.250626566	0	0	0	1.145721446	0	0	0	0	0	0	0	0	0.004475474	0	0	0	0	0	0	0.013426423	0.022377372	0	0.635517365	0	0	0	0.15216613	0.004475474	0	0	0.004475474	0	0	0
RWV	0	0	0	0	1.335707925	0	0	0.118729593	0	0	0	0	0	0	0.296823983	0	0	0	1.484119917	0	0	0	0	0	0	0	0	0	0	0	0	0	0	0	0	0	0	0.296823983	0	0	0	0.385871178	0	0	0	0	0	0	0
RXW	0.034852547	0	0.002680965	0	1.160857909	0	0.002680965	1.179624665	0	0	0	0	0	0	0.123324397	0	0.032171582	0.002680965	6.383378016	0	0	0	0	0	0	0	0	0	0	0	0	0	0	0	0.008042895	0.018766756	0	1.163538874	0	0	0	0.44772118	0	0	0	0	0.002680965	0	0
SAB2	0	0	0	0	0.504677499	0	0	0.935499754	0	0	0	0	0	0	0.110782866	0	0	0	0.012309207	0	0.024618415	0	0	0	0	0	0	0	0	0	0	0	0	0	0	0.024618415	0	0.332348597	0.221565731	0	0	0.750861645	0	0	0	0	0	0	0
SBB2	0	0	0.003027001	0.033297009	0.087783025	0	0	0.012108003	0.009081003	0	0	0	0	0	0.14226904	0	0.003027001	0	0.175566049	0.003027001	0	0	0	0	0.003027001	0	0	0.021189006	0.003027001	0	0	0	0	0	0	0.015135004	0	0	0.057513016	0.003027001	0.003027001	2.32170965	0.003027001	0.003027001	0	0.018162005	0	0	0.012108003
SEA2	0	0	0	0	0.648405452	0	0	0.516077809	0	0	0	0	0	0	0.304353579	0	0	0	0.741034802	0	0	0	0	0	0	0	0	0	0	0	0	0	0	0	0	0	0	0.238189758	0.172025936	0	0	0.449913987	0	0	0	0	0	0	0
SLK	0	0	0	0.008104713	0	0	0	0.004052356	0	0	0	0	0	0	0	0	0	0	0.040523564	0	0	0	0	0.004052356	0	0	0.004052356	0.008104713	0	0	0	0	0	0	0	0	0	0.012157069	0	0	0	0.004052356	0.008104713	0.052680634	0	0.012157069	0	0	0
TBA2	0	0	0	0	0.555662004	0	0	3.544740372	0	0	0	0	0	0	0.30657214	0	0	0	0	0	0	0	0	0	0	0	0	0	0	0	0	0	0	0.019160759	0	0	0	0.268250623	0	0	0	1.456217666	0	0	0	0	0	0	0
TBB2	0	0	0	0	0.784787202	0	0	0.543314217	0	0	0	0	0	0	0.060368246	0	0	0	0	0	0	0	0	0	0.301841232	0	0	0	0	0	0	0	0	0	0.030184123	0.090552369	0	0	0	0	0	2.233625113	0	0	0	0.060368246	0	0	0
TCB	0	0	0	0	1.116163704	0	0	1.074824308	0	0	0	0	0	0	0.041339396	0	0	0	0	0	0	0	0	0	0	0	0	0	0	0	0	0	0	0	0	0	0	0.372054568	1.28152129	0	0	0.413393964	0	0	0	0	0	0	0
TDA2	0.016110843	0	0	0	0.467214435	0	0	1.385532463	0	0	0	0	0	0	0.289995167	0	0	0	0	0	0	0	0	0	0	0	0	0	0	0	0	0	0	0	0	0.032221685	0	0.112775898	0	0	0	2.787175769	0	0	0	0.048332528	0	0	0
TDC	0	0	0	0.02589332	1.398239254	0	0	0.932159503	0	0	0	0	0	0	0.02589332	0	0	0	0	0	0	0	0	0	0	0	0	0	0	0	0	0	0	0	0	0.02589332	0	0.51786639	0.155359917	0	0	1.0616261	0	0	0	0	0	0	0
TFE	0	0	0	0	0.079072219	0	0	0.922509225	0	0	0	0	0	0.026357406	0.289931471	0	0	0	0	0	0	0	0	0	0	0.026357406	0	0	0	0	0	0	0	0	0	0	0	0.079072219	0.421718503	0	0	0.474433316	0	0	0	0	0	0	0
TIH	0.004120143	0	0	0	0.824028676	0	0	0.605661077	0	0	0	0	0	0	0.197766882	0	0	0	0.004120143	0	0	0	0	0	0	0	0	0	0	0	0	0.004120143	0	0.008240287	0	0.004120143	0	0.321371184	1.001194842	0	0	0.135964732	0	0	0	0	0	0.008240287	0
TLK	0	0	0	0	1.287147454	0	0	0.419584832	0	0	0	0	0	0	0.31863209	0.003154773	0	0.003154773	0	0	0	0	0	0	0.003154773	0	0	0	0	0	0	0	0	0.003154773	0.003154773	0.012619093	0	0.116726607	1.189349486	0	0	0.369108461	0	0	0	0.003154773	0	0.003154773	0
TWV	0.009337359	0	0	0	0.177409817	0	0	0.725201531	0	0	0.006224906	0	0	0	0.385944163	0	0	0	4.494382022	0	0	0	0	0	0	0	0	0.003112453	0	0	0	0	0	0	0.006224906	0.077811323	0	0.896386442	0	0	0	0.186747175	0.006224906	0	0	0	0	0	0
TXW	0	0	0	0	1.661604431	0	0	0.071466857	0	0	0	0	0	0	0.053600143	0	0	0	1.375737002	0	0	0	0	0	0	0	0	0	0	0	0	0	0	0	0.017866714	0.035733429	0	0.196533857	0	0	0	0	0	0	0	0	0	0	0
TYX	0.009873618	0	0.004936809	0.004936809	1.051540284	0	0	0.236966825	0	0	0.009873618	0	0	0	0.236966825	0	0	0	3.120063191	0	0	0	0	0	0	0	0	0	0	0.004936809	0	0	0	0	0.029620853	0.029620853	0	1.485979463	0	0	0	0.444312796	0	0	0	0	0	0	0
UBB2	0	0	0	0	0.509943906	0	0	0.050994391	0	0	0	0	0	0	0.458949516	0	0	0	0.254971953	0	0	0	0	0	0	0	0	0	0	0	0	0	0	0	0	0	0	0.254971953	0.203977562	0	0	0.458949516	0	0	0	0	0	0	0
UDB2	0	0	0.030016509	0	0.375206364	0	0	0.195107309	0	0	0	0	0	0	0.135074291	0	0	0	0	0	0	0	0	0	0	0	0	0.015008255	0	0	0	0	0	0	0	0.015008255	0	0.030016509	0.210115564	0	0	0.915503527	0	0	0	0	0	0	0
UED	0.018244846	0	0	0	0.364896917	0	0.018244846	0.109469075	0	0	0	0	0	0	0.091224229	0	0	0	1.167670133	0	0	0	0	0	0	0	0	0	0	0	0	0	0	0	0	0.018244846	0	0.401386608	0	0	0	0.072979383	0	0	0	0	0	0	0
UFE	0.022218108	0	0.003703018	0	1.08868728	0	0	0.685058323	0	0	0.011109054	0	0	0	0.18144788	0	0.029624144	0	4.521384929	0	0	0	0	0	0	0	0	0	0	0	0	0	0	0	0.011109054	0.03703018	0	1.314571376	0	0	0	0.21847806	0	0	0	0	0	0	0
UTS	0	0	0	0.003096934	0.003096934	0	0	0	0.003096934	0.003096934	0	0	0	0	0	0	0	0	0.003096934	0	0	0	0	0.003096934	0	0	0	0	0	0	0	0	0	0	0	0	0	0	0.003096934	0	0	0.003096934	0.003096934	0.027872406	0	0.006193868	0	0	0
UVU	0	0	0	0.053563458	0.014878738	0	0	0.002975748	0	0	0	0	0	0	0	0	0	0	0.098199673	0	0	0	0	0	0	0	0	0.002975748	0	0	0	0	0	0	0	0	0	0.014878738	0	0	0	0.008927243	0.002975748	0.020830234	0	0.017854486	0	0	0
VAB2	0	0	0	0	0.598179454	0	0	1.456436931	0	0	0.013003901	0	0	0	0.182054616	0	0	0	0.039011704	0	0	0	0	0	0.013003901	0	0	0	0	0	0	0	0	0	0	0.052015605	0	0.143042913	0.026007802	0	0	2.457737321	0	0	0	0	0	0	0
VEA2	0	0	0	0	0.802181935	0	0	9.770575967	0	0	0	0.032087277	0	0	0.048130916	0	0	0.016043639	0	0	0	0	0	0	0	0	0	0	0	0	0	0	0	0	0	0.048130916	0	0.481309161	0.417134606	0	0	0.850312851	0	0	0	0	0	0	0
VKJ	0.003550254	0	0	0.014201015	1.821280222	0	0	0.557389853	0.003550254	0	0	0.010650762	0	0	0.088756346	0.003550254	0	0	0	0	0	0	0	0	0.003550254	0	0	0	0	0	0.003550254	0	0	0	0.003550254	0.003550254	0	0.227216246	1.519508645	0	0	1.494656868	0	0	0	0	0	0	0
VLK	0	0	0	0	0.607201695	0	0	0.169451636	0	0	0	0	0.00470699	0	0.282419393	0	0	0.00470699	0.00470699	0	0	0	0	0	0.00470699	0.00470699	0	0	0	0	0.00470699	0	0	0	0	0	0	0.39068016	0.851965168	0	0	0.230642504	0	0	0	0	0	0	0
VNM	0.006562455	0.002624982	0	0	0.064312058	0	0	0.775682167	0	0	0	0	0	0	0.259873213	0	0.001312491	0.001312491	0.001312491	0	0.002624982	0	0.003937473	0	0	0.002624982	0	0	0	0.005249964	0.003937473	0	0	0	0.002624982	0.011812419	0	0.141749025	0.854431626	0	0	0.880681445	0	0	0.001312491	0	0	0	0.002624982
VQP	0	0	0	0	1.935483871	0	0	0.694789082	0	0	0	0	0	0	0.049627792	0	0	0	0	0	0	0	0	0	0	0	0	0	0	0	0	0	0	0	0	0	0	0.347394541	1.191066998	0	0	0.049627792	0	0	0	0	0	0	0
WED	0.010849517	0	0	0	0.227839861	0	0	0.423131171	0	0	0	0	0	0	0.520776825	0	0	0	2.875122057	0	0	0	0	0	0	0	0	0	0	0	0	0	0	0	0	0.032548552	0	0.314635999	0	0	0	0.282087447	0	0	0	0	0	0	0
WFE	0	0	0.011575414	0	2.106725315	0	0	0.416714898	0	0	0	0	0	0	0.173631207	0	0	0	2.662345179	0	0	0	0	0	0	0	0	0	0	0	0.011575414	0	0	0	0.034726241	0.069452483	0	0.497742794	0	0	0	0	0	0	0	0	0	0	0
WGF	0.042066296	0	0	0	1.219922598	0	0.008413259	0.513208817	0	0	0	0	0	0	0.168265186	0	0.025239778	0	3.760726906	0	0	0	0	0	0	0	0	0	0	0	0.008413259	0	0	0	0.016826519	0.025239778	0	3.432609793	0	0	0	0.387009928	0	0	0	0	0	0	0
WML	0.030521925	0	0.010173975	0	2.197578594	0	0	0.264523349	0	0	0	0	0	0	0.091565775	0	0	0	3.988198189	0	0	0	0	0	0	0	0	0	0	0	0	0	0	0	0.010173975	0.10173975	0	0.986875572	0	0	0	0.345915149	0	0	0	0	0	0	0
XAB2	0	0	0	0	1.091562861	0.012841916	0	1.155772441	0	0	0.025683832	0	0	0	0.06420958	0	0	0	0	0	0	0	0	0	0	0	0	0	0.025683832	0	0	0	0	0	0.012841916	0.038525748	0	0.333889816	0.012841916	0.012841916	0	4.918453833	0	0	0	0	0	0	0
XBA	0	0	0	0	0	0	0	0	0	0.006973501	0	0	0	0	0	0	0	0	0.006973501	0	0	0	0	0	0	0	0.006973501	0.020920502	0	0	0	0	0	0	0	0	0	0	0	0	0	0.006973501	0	0.125523013	0	0	0	0	0
XBA2	0	0	0	0	1.042624962	0	0	1.855259123	0	0	0	0	0	0	0.21465808	0	0	0	0.04599816	0	0.03066544	0	0	0	0	0	0	0	0	0	0	0	0	0	0	0.04599816	0	0.24532352	0.10732904	0	0	0.689972401	0	0	0	0	0	0	0
XBB2	0	0	0	0.03350645	0.385324175	0	0	0.2680516	0	0	0	0	0	0	0.083766125	0	0	0	0.619869325	0	0	0	0	0	0.016753225	0.03350645	0	0	0	0	0	0	0	0	0	0	0	0.050259675	0	0	0	5.796615849	0	0	0	0	0	0	0
XDB2	0	0	0	0	0.201752727	0	0	0.327848181	0	0	0	0.006304773	0	0	0.113485909	0	0	0	0	0.018914318	0	0	0	0.012609545	0	0	0	0.012609545	0	0	0	0	0	0	0	0	0.006304773	0.0693525	0.050438182	0	0	1.822079314	0	0	0	0.018914318	0	0	0
YBA2	0	0	0.013342228	0	0.320213476	0	0	1.521014009	0	0	0	0.040026684	0	0	0.266844563	0	0	0	0.013342228	0	0	0	0	0	0	0	0	0	0	0	0	0	0	0	0.026684456	0	0	0.160106738	0	0	0	0.480320213	0	0	0	0	0	0	0
ZDB2	0	0	0	0	1.041469419	0	0	2.007195607	0	0	0	0	0	0	0	0	0	0	0	0	0	0	0	0	0.018935808	0	0	0	0	0	0	0	0	0	0	0.056807423	0	0.39765196	0.037871615	0	0	1.458057186	0.018935808	0	0	0	0	0	0
ZEA2	0	0	0	0	0.215285253	0	0	0.376749193	0	0	0	0	0	0	0.16146394	0	0	0	0.430570506	0	0	0	0	0	0	0	0	0	0	0	0	0	0	0	0	0	0	0.322927879	0.16146394	0	0	0.376749193	0	0	0	0	0	0	0
[truncated: 5,000 more columns]
