# Supplementary material for: Chemical and pathogen-induced inflammation disrupt the murine intestinal microbiome
Source: Microbiome. 2017 Apr 27;5:47. doi: 10.1186/s40168-017-0264-8 (PMC5408407; doi:10.1186/s40168-017-0264-8)
Supplement: Supplementary file 6 — Mapping file detailing time point, treatment, Shannon’s diversity and richness for each sample. (CSV 5 kb) [file 40168_2017_264_MOESM6_ESM.csv]

Unique_ID	Day	Type	Richness (S)	Shannons	Treatment
CCA2	-3	feces	298	4.158778004	salm_low
FCA2	-3	feces	229	4.099392863	salm_low
FU	-3	feces	394	4.315259979	control
FV	-3	feces	398	4.268513538	control
FX	-3	feces	376	4.333451934	control
GA	-3	feces	407	4.312172901	control
GD	-3	feces	401	4.140762065	control
GO	-3	feces	387	4.430465609	dss
GP	-3	feces	235	4.022237683	dss
GQ	-3	feces	359	4.044730066	dss
GW	-3	feces	365	4.283572354	dss
GX	-3	feces	396	4.323715677	dss
HCA2	-3	feces	233	3.877613633	salm_low
HM	-3	feces	409	4.479571169	salm_high
HO	-3	feces	420	4.388708961	salm_high
OBA2	-3	feces	397	4.318714914	salm_low
PBA2	-3	feces	261	3.735073431	salm_low
TBA2	-3	feces	212	3.727558395	salm_low
XBA2	-3	feces	254	4.329311614	salm_high
YBA2	-3	feces	221	3.400565395	salm_low
CDA2	-2	feces	423	4.496626127	salm_low
DDA2	-2	feces	194	4.132263332	salm_low
EDA2	-2	feces	279	4.198694161	salm_low
HDA2	-2	feces	285	4.093493964	salm_low
ID	-2	feces	436	4.560183132	control
IE	-2	feces	388	4.562890384	control
IG	-2	feces	365	4.458702262	control
IJ	-2	feces	145	3.680137481	control
IM	-2	feces	434	4.534604179	control
IY	-2	feces	195	4.455135038	dss
JF	-2	feces	413	4.620408804	dss
JG	-2	feces	407	4.500176198	dss
JU	-2	feces	164	4.137992774	salm_high
JW	-2	feces	363	3.91974614	salm_high
LDA2	-2	feces	157	4.305315601	salm_high
MDA2	-2	feces	247	4.044884448	salm_low
QDA2	-2	feces	222	3.976028781	salm_low
TDA2	-2	feces	246	4.088496379	salm_low
AFA2	-1	feces	248	4.311194105	salm_low
EFA2	-1	feces	405	4.522856487	salm_low
HFA2	-1	feces	269	3.888183656	salm_low
JFA2	-1	feces	350	3.742179314	salm_low
KL	-1	feces	386	4.225559329	control
KM	-1	feces	314	4.182577403	control
KO	-1	feces	390	4.522072211	control
KR	-1	feces	247	4.004934727	control
KU	-1	feces	395	4.365169794	control
LF	-1	feces	360	4.315729309	dss
LG	-1	feces	237	4.104307873	dss
LH	-1	feces	209	4.314927254	dss
LN	-1	feces	201	3.785677122	dss
LO	-1	feces	252	4.411697147	dss
MC	-1	feces	167	3.978540809	salm_high
ME	-1	feces	222	3.603935759	salm_high
QEA2	-1	feces	378	3.863126098	salm_low
REA2	-1	feces	285	4.45891169	salm_low
SEA2	-1	feces	268	4.168433503	salm_low
VEA2	-1	feces	244	4.332584008	salm_low
ZEA2	-1	feces	175	4.113658748	salm_high
EAB2	13	feces	335	3.315075828	salm_low
FAB2	13	feces	118	2.964835177	salm_low
GAB2	13	feces	157	3.526115944	salm_low
JAB2	13	feces	232	3.850567092	salm_low
NAB2	13	feces	144	2.230652888	salm_high
OAB2	13	feces	259	4.389419161	salm_low
QUT	13	feces	411	4.448777765	control
QVU	13	feces	346	4.359879041	control
QXW	13	feces	342	3.962902052	control
RAZ	13	feces	395	4.50646948	control
RDC	13	feces	305	4.083697731	control
RON	13	feces	260	4.037887798	dss
RPO	13	feces	293	4.127752447	dss
RQP	13	feces	270	3.634136311	dss
RWV	13	feces	167	3.50079752	dss
RXW	13	feces	301	4.186310698	dss
SAB2	13	feces	274	4.114416447	salm_low
SLK	13	feces	70	1.667487475	salm_high
VAB2	13	feces	275	4.336754232	salm_low
XAB2	13	feces	246	4.259916712	salm_low
BCB2	14	feces	87	1.565496032	salm_high
CCB2	14	feces	271	4.512262927	salm_low
GCB2	14	feces	216	3.595166341	salm_low
JCB2	14	feces	288	4.184058693	salm_low
LCB2	14	feces	121	3.24758581	salm_low
SBB2	14	feces	326	3.983791762	salm_low
TBB2	14	feces	174	3.598990686	salm_low
TCB	14	feces	185	3.830384069	control
TDC	14	feces	217	4.342851308	control
TFE	14	feces	204	3.915572606	control
TIH	14	feces	364	4.016032174	control
TLK	14	feces	409	4.211638657	control
TWV	14	feces	270	3.546765022	dss
TXW	14	feces	152	3.62769696	dss
TYX	14	feces	286	3.985276593	dss
UBB2	14	feces	120	3.181947223	salm_low
UED	14	feces	175	3.267151351	dss
UFE	14	feces	277	4.119497155	dss
UTS	14	feces	76	1.788962911	salm_high
UVU	14	feces	147	1.765397239	salm_high
XBB2	14	feces	193	3.771246391	salm_low
GDB2	15	feces	428	4.117717499	salm_low
HDB2	15	feces	156	2.953146321	salm_low
IDB2	15	feces	227	3.72228835	salm_low
LDB2	15	feces	207	3.648562872	salm_low
QDB2	15	feces	273	4.425330352	salm_low
UDB2	15	feces	229	3.685383578	salm_low
VKJ	15	feces	396	4.243910908	control
VLK	15	feces	370	3.841582722	control
VNM	15	feces	426	3.946848466	control
VQP	15	feces	170	4.088048573	control
WED	15	feces	197	3.35138727	dss
WFE	15	feces	200	3.636409863	dss
WGF	15	feces	249	4.154561424	dss
WML	15	feces	252	4.169382121	dss
XBA	15	feces	58	1.688248382	salm_high
XDB2	15	feces	286	3.690082156	salm_low
ZDB2	15	feces	228	4.400237553	salm_low
10RGB	16	cecum	187	1.641936535	salm_high
11SGB	16	cecum	1139	4.560395237	salm_low
15WGB	16	cecum	604	3.920913771	salm_low
18ZGB	16	cecum	827	3.871895913	salm_low
1IGB	16	cecum	793	4.312215964	salm_low
20BHB	16	cecum	595	3.630121328	salm_low
2JGB	16	cecum	660	3.57210854	salm_low
3KGB	16	cecum	993	4.277345998	salm_low
AAZA	16	cecum	1327	4.657444905	control
ABAB	16	cecum	1091	4.535164977	control
ADCD	16	cecum	1138	4.189489275	control
AGFG	16	cecum	891	4.598820735	control
AJIJ	16	cecum	1196	4.413466035	control
BRQR	16	cecum	328	2.212282984	salm_high
BTST	16	cecum	324	2.252362221	salm_high
K134	16	cecum	919	4.43494427	dss
K135	16	cecum	985	4.327430507	dss
K136	16	cecum	935	4.339040841	dss
K142	16	cecum	1028	4.205483686	dss
K143	16	cecum	898	4.402267658	dss
