# Supplementary material for: Chemical and pathogen-induced inflammation disrupt the murine intestinal microbiome
Source: Microbiome. 2017 Apr 27;5:47. doi: 10.1186/s40168-017-0264-8 (PMC5408407; doi:10.1186/s40168-017-0264-8)
Supplement: Supplementary file 7 — Mapping file of metadata detailing Lipocalin-2 and SCFA concentrations by mouse. (CSV 1 kb) [file 40168_2017_264_MOESM7_ESM.csv]

Mouse	Treatment	Acetate	Propionate	Butyrate	Inflammation
1	Control	8.478401478	0.650136198	10.63552991	39.80407171
2	Control	10.13726444	0.57438602	9.418293478	46.95516814
3	Low	10.67686566	1.974530337	8.772431304	1385.357918
4	Control	12.78643334	0.89394655	8.430826222	27.75589271
7	Control	10.77941104	0.853139837	12.8259299	6.776820773
10	Control	9.949488206	0.59910089	6.498922155	13.69302497
11	Low	7.783516294	1.165952104	5.958667525	644.3175952
15	Low	5.885495625	1.022373842	4.175667565	263.5861528
18	Low	16.90116606	2.601497608	10.02739693	909.1928255
20	Low	9.15718979	0.980539617	5.435539749	2751.110227
21	DSS	26.56590367	1.839784804	8.675794724	49.84631986
22	DSS	14.42087866	1.323932179	5.625040196	49.84631986
23	DSS	14.70969347	1.658570095	3.749439442	97.46358904
29	DSS	15.29509925	1.308179175	3.410139483	106.026152
30	DSS	18.05035029	2.872383127	7.289155074	43.70164653
44	High	0.190272859	0.144253977	0.699695459	33268.25101
46	High	0.753195761	0.134187031	0.627577592	22055.80808
1_2	Low	6.805173583	0.917655756	5.025016251	1627.934773
10_2	High	0.114416754	0.123232159	0.579374841	29725.14536
2_2	Low	14.5720114	2.532501702	5.618061319	1080.142343
