# Supplementary material for: Chemical and pathogen-induced inflammation disrupt the murine intestinal microbiome
Source: Microbiome. 2017 Apr 27;5:47. doi: 10.1186/s40168-017-0264-8 (PMC5408407; doi:10.1186/s40168-017-0264-8)
Supplement: Supplementary file 9 — All R commands used. (R 5 kb) [file 40168_2017_264_MOESM9_ESM.r]

#NMDS
library(vegan)
#read in OTU table
OTU_table=read.csv("Figure2_NMDS_OTUtable.csv")
rownames(OTU_table)<-OTU_table[,1]
OTU_table<-OTU_table[,-1]
#Read in factors
Factors=read.csv("Figure2_NMDS_mappingfile.csv")
rownames(Factors)<-Factors[,1]
Factors<-Factors[,-1]
#Find Shannon diversity of all samples
diversity(OTU_table, index="shannon", MARGIN=1, base= exp(1))
#write table to paste into excel
write.table(diversity, sep="\t")
#make NMDS
Salm_Bray_dist <-metaMDSdist(OTU_table, distance = "bray", autotransform = FALSE, noshare = 0.1, trace = 1)
Salm_ano <- anosim(Salm_Bray_dist, Factors$Treatment, permutations = 999)
Salm_NMDS_Bray <-metaMDS(OTU_table, distance = "bray", autotransform = FALSE, noshare = 0.1, trace = 1)
plot(Salm_NMDS_Bray, display = c("sites"), choices = c(1, 2), shrink = TRUE, type = "t")
plot(Salm_NMDS_Bray, display = c("sites"), choices = c(1, 2), shrink = TRUE, type = "p")

#do this in ggplot
library(ggplot2)
library(vegan)
library(grid)
library(MASS)
library(RColorBrewer)
ord<-metaMDS(OTU_table, distance = "bray", autotransform = FALSE, noshare = 0.1, trace = 1)
ord.scrs<-as.data.frame(scores(ord),display="sites")
plot(ord, type=c("text"))
p<-ggplot(ord.scrs)+geom_point(mapping = aes(x = NMDS1, y = NMDS2, colour=Factors$Treatment, size=Factors$Salmonella))
p

#Determine mrpp for control and pretreatment vs late and cecum samples for dss low and high
#Days will be divided into pre/COntrol, lateDSS, LateLow, Late High
Factors=read.csv("Figure2_NMDS_mappingfile_altered_v2.csv")
rownames(Factors)<-Factors[,1]
Factors<-Factors[,-1]
mrpp(OTU_table, Factors$Day, permutations=999, distance="bray")
Salm_anosim <- anosim(Salm_Bray_dist, Factors$Day, permutations = 999)
#significance using beta-dispersion
betadisp=betadisper(Salm_Bray_dist, Factors$Day, type="centroid",)
TukeyHSD(betadisp)

#heatmap
library(ggplot2)
library(gplots)
library(RColorBrewer)

Salmonella=read.csv("otu_table_mc2_w_tax_L6_day15_heatmap.csv")
row.names(Salmonella)=Salmonella[,2]
Salmonella=Salmonella[,-1]
Salmonella=Salmonella[,-1]
#make the heatmap input a matrix
SalmonellaMatrix=as.matrix(Salmonella)
#calculate distance matrix
distance=dist(Salmonella)
#cluster
hclust_distance=hclust(distance, method="complete")
#make dendrogram
dendrogram=as.dendrogram(hclust_distance)
#make Heatmap
heatmap(SalmonellaMatrix, Rowv=dendrogram,Colv=NA, scale="column",margins=c(10,5))
#save heatmap, this is ordered with salmonella
#open new otu table that is ordered correctly
Salmonella=read.csv("otu_table_mc2_w_tax_L6_day15_heatmap_ORDERED.csv")
row.names(Salmonella)=Salmonella[,2]
Salmonella=Salmonella[,-1]
Salmonella=Salmonella[,-1]
SalmonellaMatrix=as.matrix(Salmonella)
#calculate distance matrix
distance=dist(Salmonella)
#cluster
hclust_distance=hclust(distance, method="complete")
#make dendrogram
dendrogram=as.dendrogram(hclust_distance)
#make Heatmap
heatmap(SalmonellaMatrix,Colv=NA, Rowv=NA, scale="column",margins=c(10,5))
#i will combine these two above to make one heatmap
#Below I will be making a heat map that is not clustered using hclust, but is clustered as I put it in

#WGCNA
library(ggplot2)
library(WGCNA)
options(stringsAsFactors = FALSE)
#enableWGCNAThreads() # If we have multiple cores, e.g. on Hal
#ALLOW_WGCNA_THREADS=2
   
OTUs=read.delim("Salmonella_Network.csv",sep=",",header=T,row.names=1)
    #getting the data in#
ab_matrix_raw=as.matrix(jaOTUs)
    #creating a matrix
ab_matrix_t_raw<-t(ab_matrix_raw)
    #transposing the matrix
library(vegan)
ab_matrix_t_raw_hel<-decostand(ab_matrix_t_raw,method="hellinger")
  #applying a hellinger transformation
ab_matrix_t<-log(ab_matrix_t_raw_hel+1) # Natural log (default)
powers = c(seq(0.5,10.5,by=0.5), seq(11,30, by=1))
  #setting the values for which powers you will test in the pickSoftThreshold command

pickSoftThreshold(ab_matrix_t, powerVector=powers, blockSize = 20000, verbose=2)
  #this is estimating the best power threshold to use when building your modules in the next step
  #use the output printed to the screen below - scroll up until you find the "$powerEstimate" line and use whatever power it suggests there in the command below

net = blockwiseModules(ab_matrix_t, power=8.5, minModuleSize=15, maxBlockSize = 20000, corType = "pearson", saveTOMs = TRUE, saveTOMFileBase = "blockwiseTOM", pamStage=FALSE, verbose=5)
  #this is actually building your modules.  Make sure that the power value you used matches your data, based upon previous command


moduleLabels = net$colors
moduleColors = net$colors
MEs = net$MEs
geneTree = net$dendrograms[[1]]
  #creates colors and labels for the modules so you can make figures

pdf("plotDendro.pdf")
plotDendroAndColors(net$dendrograms[[1]], moduleColors[net$blockGenes[[1]]],"Module colors",dendroLabels = FALSE, hang = 0.03,addGuide = TRUE, guideHang = 0.05)
dev.off()
  # Generates and plots the dendrogram, RUN ALL 3 of these lines together

nPop = ncol(ab_matrix_t)
nSamples = nrow(ab_matrix_t)
MEsO = moduleEigengenes(ab_matrix_t, moduleColors)$eigengenes
MEs = orderMEs(MEsO)
save(MEs, moduleLabels, moduleColors, geneTree,file = "Module-networkConstruction-auto.RData")
write.csv(file="Module_eigen_values.csv",MEs)
write.csv(file="Module_composition.csv",net$colors)


#FDR
data=read.csv("FDR_pvalue.csv")
p=data$p.value
p.adjust(p, method="fdr")
    
