# Supplementary material for: Chemical and pathogen-induced inflammation disrupt the murine intestinal microbiome
Source: Microbiome. 2017 Apr 27;5:47. doi: 10.1186/s40168-017-0264-8 (PMC5408407; doi:10.1186/s40168-017-0264-8)
Supplement: Supplementary file 10 — FDR adjusted p-values. (CSV 88 kb) [file 40168_2017_264_MOESM10_ESM.csv]

correlation	P-value	FDR adjusted
Bacteria.__Firmicutes.__Clostridia.__Clostridiales.__Lachnospiraceae.__uncultured.__uncultured_bacterium_AY990890	0.048917747	0.048917747
Bacteria.__Firmicutes.__Clostridia.__Clostridiales.__Ruminococcaceae.__Anaerotruncus.__uncultured_bacterium_AY992257	0.048917747	0.048917747
Butyrate DSSto Control	0.0472	0.047339233
Bacteria.__Bacteroidetes.__Bacteroidia.__Bacteroidales.__S24_7.__uncultured_bacterium_New.ReferenceOTU14	0.047140522	0.047339233
Bacteria.__Firmicutes.__Clostridia.__Clostridiales.__Lachnospiraceae.__uncultured.__uncultured_bacterium_AM932649	0.047140522	0.047339233
Bacteria.__Bacteroidetes.__Bacteroidia.__Bacteroidales.__S24_7.__uncultured_bacterium_New.CleanUp.ReferenceOTU9942	0.046835142	0.047182069
Bacteria.__Firmicutes.__Clostridia.__Clostridiales.__Lachnospiraceae.__uncultured.__uncultured_bacterium_AY990890	0.046835142	0.047182069
Bacteria.__Bacteroidetes.__Bacteroidia.__Bacteroidales.__S24_7.__uncultured_bacterium_New.CleanUp.ReferenceOTU46812	0.046349186	0.046831273
Bacteria.__Firmicutes.__Clostridia.__Clostridiales.__Ruminococcaceae.__Anaerotruncus.__uncultured_bacterium_AY992257	0.046349186	0.046831273
Propionate to microbial communities	0.046	0.04661699
Bacteria.__Bacteroidetes.__Bacteroidia.__Bacteroidales.__Rikenellaceae.__Alistipes.__uncultured_bacterium_New.CleanUp.ReferenceOTU13498	0.045336579	0.046013244
Bacteria.__Firmicutes.__Clostridia.__Clostridiales.__Ruminococcaceae.__Anaerotruncus.__uncultured_bacterium_AY992257	0.045336579	0.046013244
Bacteria.__Bacteroidetes.__Bacteroidia.__Bacteroidales.__S24_7.__uncultured_bacterium_New.CleanUp.ReferenceOTU21236	0.045043102	0.04585226
Bacteria.__Bacteroidetes.__Bacteroidia.__Bacteroidales.__S24_7.__uncultured_bacterium_New.ReferenceOTU118	0.045043102	0.04585226
Bacteria.__Bacteroidetes.__Bacteroidia.__Bacteroidales.__S24_7.__uncultured_bacterium_New.CleanUp.ReferenceOTU9942	0.044082244	0.045008898
Bacteria.__Bacteroidetes.__Bacteroidia.__Bacteroidales.__S24_7.__uncultured_bacterium_New.ReferenceOTU12	0.044082244	0.045008898
Bacteria.__Bacteroidetes.__Bacteroidia.__Bacteroidales.__S24_7.__uncultured_bacterium_New.CleanUp.ReferenceOTU21236	0.043866708	0.044923737
Bacteria.__Firmicutes.__Clostridia.__Clostridiales.__Ruminococcaceae.__uncultured.__uncultured_bacterium_DQ805471	0.043866708	0.044923737
Bacteria.__Firmicutes.__Clostridia.__Clostridiales.__Lachnospiraceae.__Incertae_Sedis.__uncultured_bacterium_AY858498	0.043247882	0.044423806
Bacteria.__Firmicutes.__Clostridia.__Clostridiales.__Lachnospiraceae.__uncultured.__uncultured_bacterium_AB626904	0.043247882	0.044423806
Butyrate Low to Control	0.04236	0.043643636
Bacteria.__Bacteroidetes.__Bacteroidia.__Bacteroidales.__S24_7.__uncultured_bacterium_New.ReferenceOTU118	0.041065495	0.042374107
Bacteria.__Firmicutes.__Clostridia.__Clostridiales.__Lachnospiraceae.__uncultured.__uncultured_bacterium_AM932649	0.041065495	0.042374107
Bacteria.__Bacteroidetes.__Bacteroidia.__Bacteroidales.__Rikenellaceae.__Alistipes.__uncultured_bacterium_EU510155	0.040980871	0.042374107
Bacteria.__Firmicutes.__Clostridia.__Clostridiales.__Lachnospiraceae.__uncultured.__uncultured_bacterium_EU453456	0.040980871	0.042374107
Bacteria.__Bacteroidetes.__Bacteroidia.__Bacteroidales.__S24_7.__uncultured_bacterium_New.ReferenceOTU14	0.040456255	0.042000387
Bacteria.__Firmicutes.__Clostridia.__Clostridiales.__Lachnospiraceae.__uncultured.__uncultured_bacterium_DQ015212	0.040456255	0.042000387
Bacteria.__Bacteroidetes.__Bacteroidia.__Bacteroidales.__S24_7.__uncultured_bacterium_EF096233	0.04044181	0.042000387
Bacteria.__Bacteroidetes.__Bacteroidia.__Bacteroidales.__S24_7.__uncultured_bacterium_New.ReferenceOTU115	0.04044181	0.042000387
Bacteria.__Bacteroidetes.__Bacteroidia.__Bacteroidales.__S24_7.__uncultured_bacterium_New.ReferenceOTU115	0.039870781	0.041646899
Bacteria.__Bacteroidetes.__Bacteroidia.__Bacteroidales.__S24_7.__uncultured_bacterium_New.ReferenceOTU14	0.039870781	0.041646899
Bacteria.__Bacteroidetes.__Bacteroidia.__Bacteroidales.__S24_7.__uncultured_bacterium_EF406572	0.039726393	0.041623956
Bacteria.__Firmicutes.__Clostridia.__Clostridiales.__Ruminococcaceae.__uncultured.__uncultured_bacterium_DQ805471	0.039726393	0.041623956
Bacteria.__Bacteroidetes.__Bacteroidia.__Bacteroidales.__Rikenellaceae.__Alistipes.__uncultured_bacterium_New.CleanUp.ReferenceOTU7969	0.03954336	0.041560255
Bacteria.__Firmicutes.__Clostridia.__Clostridiales.__Lachnospiraceae.__Incertae_Sedis.__uncultured_bacterium_AY858498	0.03954336	0.041560255
Bacteria.__Bacteroidetes.__Bacteroidia.__Bacteroidales.__S24_7.__uncultured_bacterium_New.CleanUp.ReferenceOTU40327	0.039377633	0.041514404
Bacteria.__Firmicutes.__Clostridia.__Clostridiales.__Lachnospiraceae.__uncultured.__uncultured_bacterium_New.CleanUp.ReferenceOTU37105	0.039377633	0.041514404
Bacteria.__Bacteroidetes.__Bacteroidia.__Bacteroidales.__Rikenellaceae.__Alistipes.__uncultured_bacterium_EU510155	0.039222967	0.041479965
Bacteria.__Bacteroidetes.__Bacteroidia.__Bacteroidales.__S24_7.__uncultured_bacterium_EF096787	0.039222967	0.041479965
Bacteria.__Firmicutes.__Clostridia.__Clostridiales.__Ruminococcaceae.__Anaerotruncus.__uncultured_bacterium_AY992257	0.039121659	0.041479965
Bacteria.__Firmicutes.__Clostridia.__Clostridiales.__Ruminococcaceae.__uncultured.__uncultured_bacterium_DQ805471	0.039121659	0.041479965
Bacteria.__Bacteroidetes.__Bacteroidia.__Bacteroidales.__S24_7.__uncultured_bacterium_EF406572	0.038774655	0.041262544
Bacteria.__Bacteroidetes.__Bacteroidia.__Bacteroidales.__S24_7.__uncultured_bacterium_New.CleanUp.ReferenceOTU17611	0.038774655	0.041262544
Bacteria.__Bacteroidetes.__Bacteroidia.__Bacteroidales.__S24_7.__uncultured_bacterium_EF096233	0.038610893	0.04121728
Bacteria.__Bacteroidetes.__Bacteroidia.__Bacteroidales.__S24_7.__uncultured_bacterium_EF096787	0.038610893	0.04121728
Bacteria.__Proteobacteria.__Gammaproteobacteria.__B38.__uncultured_bacterium_New.CleanUp.ReferenceOTU46225	0.038414569	0.041136861
Bacteria.__Proteobacteria.__Gammaproteobacteria.__Enterobacteriales.__Enterobacteriaceae.__Enterobacter_AB255926	0.038414569	0.041136861
Bacteria.__Bacteroidetes.__Bacteroidia.__Bacteroidales.__Rikenellaceae.__Alistipes.__uncultured_bacterium_New.CleanUp.ReferenceOTU7969	0.038365274	0.041136861
Bacteria.__Bacteroidetes.__Bacteroidia.__Bacteroidales.__S24_7.__uncultured_bacterium_New.CleanUp.ReferenceOTU40327	0.038365274	0.041136861
Bacteria.__Bacteroidetes.__Bacteroidia.__Bacteroidales.__S24_7.__uncultured_bacterium_New.CleanUp.ReferenceOTU28859	0.038033612	0.040987094
Bacteria.__Bacteroidetes.__Bacteroidia.__Bacteroidales.__S24_7.__uncultured_bacterium_New.CleanUp.ReferenceOTU40327	0.038033612	0.040987094
Bacteria.__Bacteroidetes.__Bacteroidia.__Bacteroidales.__S24_7.__uncultured_bacterium_EF406730	0.037469007	0.040507035
Bacteria.__Firmicutes.__Clostridia.__Clostridiales.__Lachnospiraceae.__uncultured.__uncultured_bacterium_DQ015212	0.037469007	0.040507035
Bacteria.__Bacteroidetes.__Bacteroidia.__Bacteroidales.__S24_7.__uncultured_bacterium_EF096233	0.03723857	0.040386328
Bacteria.__Bacteroidetes.__Bacteroidia.__Bacteroidales.__S24_7.__uncultured_bacterium_EF406572	0.03723857	0.040386328
Bacteria.__Bacteroidetes.__Bacteroidia.__Bacteroidales.__S24_7.__uncultured_bacterium_New.CleanUp.ReferenceOTU28859	0.037216794	0.040386328
Bacteria.__Firmicutes.__Clostridia.__Clostridiales.__Ruminococcaceae.__Anaerotruncus.__uncultured_bacterium_AY992257	0.037216794	0.040386328
Bacteria.__Bacteroidetes.__Bacteroidia.__Bacteroidales.__S24_7.__uncultured_bacterium_EF097939	0.037188816	0.040386328
Bacteria.__Firmicutes.__Clostridia.__Clostridiales.__Ruminococcaceae.__uncultured.__uncultured_bacterium_DQ805471	0.037188816	0.040386328
Bacteria.__Bacteroidetes.__Bacteroidia.__Bacteroidales.__Rikenellaceae.__Alistipes.__uncultured_bacterium_New.CleanUp.ReferenceOTU13498	0.036228354	0.039670339
Bacteria.__Firmicutes.__Clostridia.__Clostridiales.__Lachnospiraceae.__uncultured.__uncultured_bacterium_AY990647	0.036228354	0.039670339
Bacteria.__Bacteroidetes.__Bacteroidia.__Bacteroidales.__Rikenellaceae.__Alistipes.__uncultured_bacterium_EU510155	0.034958407	0.03840342
Bacteria.__Firmicutes.__Clostridia.__Clostridiales.__Lachnospiraceae.__uncultured.__uncultured_bacterium_AY990890	0.034958407	0.03840342
Bacteria.__Bacteroidetes.__Bacteroidia.__Bacteroidales.__S24_7.__uncultured_bacterium_EF406572	0.033073079	0.036450071
Bacteria.__Firmicutes.__Clostridia.__Clostridiales.__Lachnospiraceae.__uncultured.__uncultured_bacterium_AM932649	0.033073079	0.036450071
Bacteria.__Bacteroidetes.__Bacteroidia.__Bacteroidales.__Rikenellaceae.__Alistipes.__uncultured_bacterium_EU510155	0.032889642	0.036365783
Bacteria.__Firmicutes.__Clostridia.__Clostridiales.__Lachnospiraceae.__uncultured.__uncultured_bacterium_AM932649	0.032889642	0.036365783
Bacteria.__Firmicutes.__Clostridia.__Clostridiales.__Lachnospiraceae.__uncultured.__uncultured_bacterium_AM932557	0.032804185	0.036365783
Bacteria.__Firmicutes.__Clostridia.__Clostridiales.__Ruminococcaceae.__uncultured.__uncultured_bacterium_DQ805471	0.032804185	0.036365783
Bacteria.__Bacteroidetes.__Bacteroidia.__Bacteroidales.__S24_7.__uncultured_bacterium_New.ReferenceOTU115	0.031612948	0.035182986
Bacteria.__Firmicutes.__Clostridia.__Clostridiales.__Lachnospiraceae.__uncultured.__uncultured_bacterium_AM932557	0.031612948	0.035182986
Bacteria.__Bacteroidetes.__Bacteroidia.__Bacteroidales.__S24_7.__uncultured_bacterium_New.CleanUp.ReferenceOTU9942	0.031434252	0.035099001
Bacteria.__Firmicutes.__Clostridia.__Clostridiales.__Lachnospiraceae.__uncultured.__uncultured_bacterium_AY990647	0.031434252	0.035099001
Bacteria.__Bacteroidetes.__Bacteroidia.__Bacteroidales.__S24_7.__uncultured_bacterium_New.CleanUp.ReferenceOTU17611	0.031274807	0.035036028
Bacteria.__Firmicutes.__Clostridia.__Clostridiales.__Lachnospiraceae.__uncultured.__uncultured_bacterium_DQ015212	0.031274807	0.035036028
Bacteria.__Bacteroidetes.__Bacteroidia.__Bacteroidales.__S24_7.__uncultured_bacterium_New.CleanUp.ReferenceOTU40327	0.031231799	0.035036028
Bacteria.__Bacteroidetes.__Bacteroidia.__Bacteroidales.__S24_7.__uncultured_bacterium_New.ReferenceOTU118	0.031231799	0.035036028
Bacteria.__Bacteroidetes.__Bacteroidia.__Bacteroidales.__S24_7.__uncultured_bacterium_EF096787	0.030392548	0.03427352
Bacteria.__Firmicutes.__Clostridia.__Clostridiales.__Lachnospiraceae.__uncultured.__uncultured_bacterium_AY990890	0.030392548	0.03427352
Bacteria.__Bacteroidetes.__Bacteroidia.__Bacteroidales.__S24_7.__uncultured_bacterium_EU474328	0.030136162	0.034097488
Bacteria.__Bacteroidetes.__Bacteroidia.__Bacteroidales.__S24_7.__uncultured_bacterium_New.CleanUp.ReferenceOTU21236	0.030136162	0.034097488
Bacteria.__Bacteroidetes.__Bacteroidia.__Bacteroidales.__S24_7.__uncultured_bacterium_New.CleanUp.ReferenceOTU40327	0.030007472	0.034065244
Bacteria.__Bacteroidetes.__Bacteroidia.__Bacteroidales.__S24_7.__uncultured_bacterium_New.ReferenceOTU12	0.030007472	0.034065244
Bacteria.__Bacteroidetes.__Bacteroidia.__Bacteroidales.__S24_7.__uncultured_bacterium_EU474328	0.029719657	0.033851536
Bacteria.__Firmicutes.__Clostridia.__Clostridiales.__Ruminococcaceae.__uncultured.__uncultured_bacterium_DQ805471	0.029719657	0.033851536
Bacteria.__Bacteroidetes.__Bacteroidia.__Bacteroidales.__S24_7.__uncultured_bacterium_EF406730	0.029297829	0.033483233
Bacteria.__Bacteroidetes.__Bacteroidia.__Bacteroidales.__S24_7.__uncultured_bacterium_EU474328	0.029297829	0.033483233
Bacteria.__Bacteroidetes.__Bacteroidia.__Bacteroidales.__S24_7.__uncultured_bacterium_EF096233	0.028640845	0.03284279
Bacteria.__Bacteroidetes.__Bacteroidia.__Bacteroidales.__S24_7.__uncultured_bacterium_New.CleanUp.ReferenceOTU21236	0.028640845	0.03284279
Bacteria.__Bacteroidetes.__Bacteroidia.__Bacteroidales.__S24_7.__uncultured_bacterium_EF406572	0.028333992	0.032600871
Bacteria.__Bacteroidetes.__Bacteroidia.__Bacteroidales.__S24_7.__uncultured_bacterium_EU474328	0.028333992	0.032600871
Bacteria.__Firmicutes.__Clostridia.__Clostridiales.__Lachnospiraceae.__uncultured.__uncultured_bacterium_New.CleanUp.ReferenceOTU37105	0.027865278	0.03217044
Bacteria.__Firmicutes.__Clostridia.__Clostridiales.__Ruminococcaceae.__uncultured.__uncultured_bacterium_DQ805471	0.027865278	0.03217044
Bacteria.__Bacteroidetes.__Bacteroidia.__Bacteroidales.__S24_7.__uncultured_bacterium_EF096233	0.027722996	0.032115225
Bacteria.__Firmicutes.__Clostridia.__Clostridiales.__Ruminococcaceae.__uncultured.__uncultured_bacterium_DQ805471	0.027722996	0.032115225
Bacteria.__Firmicutes.__Bacilli.__Lactobacillales.__Enterococcaceae.__Enterococcus_AB092693	0.027319462	0.031755956
Bacteria.__Firmicutes.__Bacilli.__Lactobacillales.__Lactobacillaceae.__Lactobacillus.__uncultured_bacterium_New.CleanUp.ReferenceOTU17926	0.027319462	0.031755956
Bacteria.__Bacteroidetes.__Bacteroidia.__Bacteroidales.__S24_7.__uncultured_bacterium_New.CleanUp.ReferenceOTU17611	0.026362929	0.030749214
Bacteria.__Bacteroidetes.__Bacteroidia.__Bacteroidales.__S24_7.__uncultured_bacterium_New.CleanUp.ReferenceOTU9942	0.026362929	0.030749214
Bacteria.__Bacteroidetes.__Bacteroidia.__Bacteroidales.__Rikenellaceae.__Alistipes.__uncultured_bacterium_EU510155	0.026208993	0.030674897
Bacteria.__Firmicutes.__Clostridia.__Clostridiales.__Lachnospiraceae.__uncultured.__uncultured_bacterium_New.CleanUp.ReferenceOTU37105	0.026208993	0.030674897
Bacteria.__Bacteroidetes.__Bacteroidia.__Bacteroidales.__Rikenellaceae.__Alistipes.__uncultured_bacterium_New.CleanUp.ReferenceOTU13498	0.026149313	0.030674897
Bacteria.__Bacteroidetes.__Bacteroidia.__Bacteroidales.__S24_7.__uncultured_bacterium_EF406730	0.026149313	0.030674897
Lipocalin High to control	0.02535	0.029875217
TotalSCFA High vs Control	0.02535	0.029875217
Clostridia High v Control	0.02535	0.029875217
Bacteroidia High v Control	0.02535	0.029875217
Bacteria.__Bacteroidetes.__Bacteroidia.__Bacteroidales.__S24_7.__uncultured_bacterium_EF096787	0.025253036	0.029875217
Bacteria.__Bacteroidetes.__Bacteroidia.__Bacteroidales.__S24_7.__uncultured_bacterium_New.CleanUp.ReferenceOTU46728	0.025253036	0.029875217
Bacteria.__Bacteroidetes.__Bacteroidia.__Bacteroidales.__S24_7.__uncultured_bacterium_New.CleanUp.ReferenceOTU46812	0.025117251	0.029875217
Bacteria.__Firmicutes.__Clostridia.__Clostridiales.__Lachnospiraceae.__uncultured.__uncultured_bacterium_AM932557	0.025117251	0.029875217
Bacteria.__Bacteroidetes.__Bacteroidia.__Bacteroidales.__S24_7.__uncultured_bacterium_EF406572	0.024830339	0.029674219
Bacteria.__Bacteroidetes.__Bacteroidia.__Bacteroidales.__S24_7.__uncultured_bacterium_New.ReferenceOTU118	0.024830339	0.029674219
Bacteria.__Bacteroidetes.__Bacteroidia.__Bacteroidales.__S24_7.__uncultured_bacterium_EU474328	0.02447838	0.029356787
Bacteria.__Firmicutes.__Clostridia.__Clostridiales.__Lachnospiraceae.__uncultured.__uncultured_bacterium_New.CleanUp.ReferenceOTU37105	0.02447838	0.029356787
Bacteria.__Firmicutes.__Clostridia.__Clostridiales.__Lachnospiraceae.__uncultured.__uncultured_bacterium_AM932557	0.024238999	0.029172601
Bacteria.__Firmicutes.__Clostridia.__Clostridiales.__Lachnospiraceae.__uncultured.__uncultured_bacterium_AY990890	0.024238999	0.029172601
Bacteria.__Bacteroidetes.__Bacteroidia.__Bacteroidales.__S24_7.__uncultured_bacterium_EF406730	0.024129344	0.02914379
Bacteria.__Bacteroidetes.__Bacteroidia.__Bacteroidales.__S24_7.__uncultured_bacterium_New.CleanUp.ReferenceOTU46728	0.024129344	0.02914379
Bacteria.__Bacteroidetes.__Bacteroidia.__Bacteroidales.__S24_7.__uncultured_bacterium_EF406730	0.023820416	0.028873232
Bacteria.__Firmicutes.__Clostridia.__Clostridiales.__Lachnospiraceae.__uncultured.__uncultured_bacterium_EU453456	0.023820416	0.028873232
Bacteria.__Bacteroidetes.__Bacteroidia.__Bacteroidales.__S24_7.__uncultured_bacterium_EF096787	0.023565984	0.028667029
Bacteria.__Bacteroidetes.__Bacteroidia.__Bacteroidales.__S24_7.__uncultured_bacterium_New.CleanUp.ReferenceOTU28859	0.023565984	0.028667029
Bacteria.__Bacteroidetes.__Bacteroidia.__Bacteroidales.__S24_7.__uncultured_bacterium_New.ReferenceOTU118	0.023393699	0.028559633
Bacteria.__Firmicutes.__Clostridia.__Clostridiales.__Lachnospiraceae.__uncultured.__uncultured_bacterium_AB626904	0.023393699	0.028559633
Bacteria.__Bacteroidetes.__Bacteroidia.__Bacteroidales.__Rikenellaceae.__Alistipes.__uncultured_bacterium_EU510155	0.023354425	0.028559633
Bacteria.__Bacteroidetes.__Bacteroidia.__Bacteroidales.__Rikenellaceae.__Alistipes.__uncultured_bacterium_New.CleanUp.ReferenceOTU7969	0.023354425	0.028559633
Bacteria.__Firmicutes.__Bacilli.__Lactobacillales.__Enterococcaceae.__Enterococcus_AB092693	0.023290664	0.028559633
Bacteria.__Firmicutes.__Clostridia.__Clostridiales.__Lachnospiraceae_New.ReferenceOTU178	0.023290664	0.028559633
Bacteria.__Bacteroidetes.__Bacteroidia.__Bacteroidales.__S24_7.__uncultured_bacterium_New.ReferenceOTU115	0.023052852	0.028449981
Bacteria.__Firmicutes.__Clostridia.__Clostridiales.__Ruminococcaceae.__Anaerotruncus.__uncultured_bacterium_AY992257	0.023052852	0.028449981
Bacteria.__Bacteroidetes.__Bacteroidia.__Bacteroidales.__Rikenellaceae.__Alistipes.__uncultured_bacterium_EU510155	0.02280976	0.028252526
Bacteria.__Firmicutes.__Clostridia.__Clostridiales.__Ruminococcaceae.__uncultured.__uncultured_bacterium_DQ805471	0.02280976	0.028252526
Bacteria.__Bacteroidetes.__Bacteroidia.__Bacteroidales.__S24_7.__uncultured_bacterium_EU474328	0.022424373	0.027876734
Bacteria.__Firmicutes.__Clostridia.__Clostridiales.__Lachnospiraceae.__uncultured.__uncultured_bacterium_AM932649	0.022424373	0.027876734
Bacteria.__Bacteroidetes.__Bacteroidia.__Bacteroidales.__S24_7.__uncultured_bacterium_EF096233	0.021932456	0.027365266
Bacteria.__Firmicutes.__Clostridia.__Clostridiales.__Lachnospiraceae.__uncultured.__uncultured_bacterium_EU453456	0.021932456	0.027365266
Bacteria.__Firmicutes.__Clostridia.__Clostridiales.__Lachnospiraceae.__uncultured.__uncultured_bacterium_AB626904	0.021897681	0.027365266
Bacteria.__Firmicutes.__Clostridia.__Clostridiales.__Ruminococcaceae.__uncultured.__uncultured_bacterium_DQ805471	0.021897681	0.027365266
Bacteria.__Bacteroidetes.__Bacteroidia.__Bacteroidales.__S24_7.__uncultured_bacterium_New.ReferenceOTU118	0.021575215	0.02711857
Bacteria.__Firmicutes.__Clostridia.__Clostridiales.__Ruminococcaceae.__uncultured.__uncultured_bacterium_DQ805471	0.021575215	0.02711857
Bacteria.__Bacteroidetes.__Bacteroidia.__Bacteroidales.__S24_7.__uncultured_bacterium_EF097939	0.021567243	0.02711857
Bacteria.__Bacteroidetes.__Bacteroidia.__Bacteroidales.__S24_7.__uncultured_bacterium_New.ReferenceOTU118	0.021567243	0.02711857
Bacteria.__Bacteroidetes.__Bacteroidia.__Bacteroidales.__S24_7.__uncultured_bacterium_EF096787	0.02123351	0.026887871
Bacteria.__Bacteroidetes.__Bacteroidia.__Bacteroidales.__S24_7.__uncultured_bacterium_New.CleanUp.ReferenceOTU21236	0.02123351	0.026887871
Bacteria.__Firmicutes.__Clostridia.__Clostridiales.__Lachnospiraceae.__uncultured.__uncultured_bacterium_AY990890	0.020951564	0.026630025
Bacteria.__Firmicutes.__Clostridia.__Clostridiales.__Ruminococcaceae.__uncultured.__uncultured_bacterium_DQ805471	0.020951564	0.026630025
Bacteria.__Bacteroidetes.__Bacteroidia.__Bacteroidales.__S24_7.__uncultured_bacterium_EU474328	0.020936598	0.026630025
Bacteria.__Firmicutes.__Clostridia.__Clostridiales.__Lachnospiraceae.__Incertae_Sedis.__uncultured_bacterium_AY858498	0.020936598	0.026630025
Bacteria.__Firmicutes.__Clostridia.__Clostridiales.__Lachnospiraceae.__Incertae_Sedis.__uncultured_bacterium_AY858498	0.02078839	0.026621667
Bacteria.__Firmicutes.__Clostridia.__Clostridiales.__Lachnospiraceae.__uncultured.__uncultured_bacterium_EU453456	0.02078839	0.026621667
Bacteria.__Bacteroidetes.__Bacteroidia.__Bacteroidales.__S24_7.__uncultured_bacterium_New.CleanUp.ReferenceOTU17611	0.02028756	0.026078527
Bacteria.__Bacteroidetes.__Bacteroidia.__Bacteroidales.__S24_7.__uncultured_bacterium_New.CleanUp.ReferenceOTU21236	0.02028756	0.026078527
Bacteria.__Firmicutes.__Clostridia.__Clostridiales.__Lachnospiraceae.__uncultured.__uncultured_bacterium_AM932649	0.020233964	0.026078527
Bacteria.__Firmicutes.__Clostridia.__Clostridiales.__Lachnospiraceae.__uncultured.__uncultured_bacterium_AY990890	0.020233964	0.026078527
Bacteria.__Bacteroidetes.__Bacteroidia.__Bacteroidales.__Rikenellaceae.__Alistipes.__uncultured_bacterium_EU510155	0.020133783	0.026078043
Bacteria.__Bacteroidetes.__Bacteroidia.__Bacteroidales.__Rikenellaceae.__Alistipes.__uncultured_bacterium_New.CleanUp.ReferenceOTU13498	0.020133783	0.026078043
Bacteria.__Bacteroidetes.__Bacteroidia.__Bacteroidales.__S24_7.__uncultured_bacterium_New.CleanUp.ReferenceOTU21236	0.019820662	0.02577065
Bacteria.__Bacteroidetes.__Bacteroidia.__Bacteroidales.__S24_7.__uncultured_bacterium_New.CleanUp.ReferenceOTU46728	0.019820662	0.02577065
Bacteria.__Bacteroidetes.__Bacteroidia.__Bacteroidales.__S24_7.__uncultured_bacterium_EF096787	0.0197689	0.02577065
Bacteria.__Bacteroidetes.__Bacteroidia.__Bacteroidales.__S24_7.__uncultured_bacterium_New.ReferenceOTU115	0.0197689	0.02577065
Bacteria.__Bacteroidetes.__Bacteroidia.__Bacteroidales.__S24_7.__uncultured_bacterium_New.CleanUp.ReferenceOTU9942	0.019749908	0.02577065
Bacteria.__Bacteroidetes.__Bacteroidia.__Bacteroidales.__S24_7.__uncultured_bacterium_New.ReferenceOTU115	0.019749908	0.02577065
Bacteria.__Bacteroidetes.__Bacteroidia.__Bacteroidales.__S24_7.__uncultured_bacterium_EF096787	0.019738907	0.02577065
Bacteria.__Firmicutes.__Clostridia.__Clostridiales.__Ruminococcaceae.__uncultured.__uncultured_bacterium_DQ805471	0.019738907	0.02577065
Bacteria.__Bacteroidetes.__Bacteroidia.__Bacteroidales.__S24_7.__uncultured_bacterium_AY992364	0.019316685	0.025505526
Bacteria.__Bacteroidetes.__Bacteroidia.__Bacteroidales.__S24_7.__uncultured_bacterium_EF406730	0.019316685	0.025505526
Bacteria.__Bacteroidetes.__Bacteroidia.__Bacteroidales.__S24_7.__uncultured_bacterium_EF096787	0.019267419	0.025505526
Bacteria.__Bacteroidetes.__Bacteroidia.__Bacteroidales.__S24_7.__uncultured_bacterium_EU474328	0.019267419	0.025505526
Bacteria.__Bacteroidetes.__Bacteroidia.__Bacteroidales.__S24_7.__uncultured_bacterium_New.CleanUp.ReferenceOTU21236	0.018641767	0.024807048
Bacteria.__Firmicutes.__Clostridia.__Clostridiales.__Lachnospiraceae.__uncultured.__uncultured_bacterium_AM932649	0.018641767	0.024807048
Bacteria.__Bacteroidetes.__Bacteroidia.__Bacteroidales.__S24_7.__uncultured_bacterium_EF096787	0.01835368	0.024519651
Bacteria.__Bacteroidetes.__Bacteroidia.__Bacteroidales.__S24_7.__uncultured_bacterium_New.ReferenceOTU12	0.01835368	0.024519651
Bacteria.__Bacteroidetes.__Bacteroidia.__Bacteroidales.__S24_7.__uncultured_bacterium_EF406730	0.018342937	0.024519651
Bacteria.__Firmicutes.__Clostridia.__Clostridiales.__Lachnospiraceae.__uncultured.__uncultured_bacterium_AM932649	0.018342937	0.024519651
Bacteria.__Bacteroidetes.__Bacteroidia.__Bacteroidales.__S24_7.__uncultured_bacterium_EF097939	0.018320181	0.024519651
Bacteria.__Firmicutes.__Clostridia.__Clostridiales.__Lachnospiraceae.__uncultured.__uncultured_bacterium_DQ015212	0.018320181	0.024519651
Bacteria.__Bacteroidetes.__Bacteroidia.__Bacteroidales.__S24_7.__uncultured_bacterium_AY992364	0.018316428	0.024519651
Bacteria.__Bacteroidetes.__Bacteroidia.__Bacteroidales.__S24_7.__uncultured_bacterium_EF406572	0.018316428	0.024519651
Bacteria.__Bacteroidetes.__Bacteroidia.__Bacteroidales.__S24_7.__uncultured_bacterium_EF096787	0.017837199	0.02421017
Bacteria.__Bacteroidetes.__Bacteroidia.__Bacteroidales.__S24_7.__uncultured_bacterium_EF406572	0.017837199	0.02421017
Bacteria.__Firmicutes.__Bacilli.__Lactobacillales.__Enterococcaceae.__Enterococcus_AB189706	0.017555596	0.023923457
Bacteria.__Proteobacteria.__Gammaproteobacteria.__Enterobacteriales.__Enterobacteriaceae.__Enterobacter_AB255926	0.017555596	0.023923457
Bacteria.__Bacteroidetes.__Bacteroidia.__Bacteroidales.__S24_7.__uncultured_bacterium_EF406730	0.017275424	0.023636395
Bacteria.__Bacteroidetes.__Bacteroidia.__Bacteroidales.__S24_7.__uncultured_bacterium_New.ReferenceOTU115	0.017275424	0.023636395
Bacteria.__Bacteroidetes.__Bacteroidia.__Bacteroidales.__S24_7.__uncultured_bacterium_New.ReferenceOTU12	0.016807629	0.023089268
Bacteria.__Firmicutes.__Clostridia.__Clostridiales.__Lachnospiraceae.__uncultured.__uncultured_bacterium_AM932649	0.016807629	0.023089268
Bacteria.__Bacteroidetes.__Bacteroidia.__Bacteroidales.__S24_7.__uncultured_bacterium_New.CleanUp.ReferenceOTU28859	0.016787086	0.023089268
Bacteria.__Firmicutes.__Clostridia.__Clostridiales.__Lachnospiraceae.__uncultured.__uncultured_bacterium_EU453456	0.016787086	0.023089268
Bacteria.__Bacteroidetes.__Bacteroidia.__Bacteroidales.__S24_7.__uncultured_bacterium_New.CleanUp.ReferenceOTU17611	0.016442182	0.02277125
Bacteria.__Firmicutes.__Clostridia.__Clostridiales.__Ruminococcaceae.__Anaerotruncus.__uncultured_bacterium_AY992257	0.016442182	0.02277125
Bacteria.__Bacteroidetes.__Bacteroidia.__Bacteroidales.__S24_7.__uncultured_bacterium_New.CleanUp.ReferenceOTU46812	0.016397587	0.02277125
Bacteria.__Firmicutes.__Clostridia.__Clostridiales.__Lachnospiraceae.__uncultured.__uncultured_bacterium_AM932649	0.016397587	0.02277125
Bacteria.__Bacteroidetes.__Bacteroidia.__Bacteroidales.__Rikenellaceae.__Alistipes.__uncultured_bacterium_New.CleanUp.ReferenceOTU13498	0.016065776	0.022432706
Bacteria.__Bacteroidetes.__Bacteroidia.__Bacteroidales.__S24_7.__uncultured_bacterium_EF096233	0.016065776	0.022432706
Lipocalin DSS to control	0.01597	0.022390928
Bacteria.__Firmicutes.__Clostridia.__Clostridiales.__Lachnospiraceae.__Incertae_Sedis.__uncultured_bacterium_AY858498	0.015879079	0.02230945
Bacteria.__Firmicutes.__Clostridia.__Clostridiales.__Lachnospiraceae.__uncultured.__uncultured_bacterium_AM932557	0.015879079	0.02230945
Bacteria.__Bacteroidetes.__Bacteroidia.__Bacteroidales.__S24_7.__uncultured_bacterium_AY992364	0.015806787	0.022300031
Bacteria.__Bacteroidetes.__Bacteroidia.__Bacteroidales.__S24_7.__uncultured_bacterium_New.CleanUp.ReferenceOTU21236	0.015806787	0.022300031
Bacteria.__Bacteroidetes.__Bacteroidia.__Bacteroidales.__Rikenellaceae.__Alistipes.__uncultured_bacterium_EU510155	0.015738076	0.022295608
Bacteria.__Firmicutes.__Clostridia.__Clostridiales.__Ruminococcaceae.__Anaerotruncus.__uncultured_bacterium_AY992257	0.015738076	0.022295608
Bacteria.__Bacteroidetes.__Bacteroidia.__Bacteroidales.__S24_7.__uncultured_bacterium_EF406730	0.015632876	0.022239238
Bacteria.__Bacteroidetes.__Bacteroidia.__Bacteroidales.__S24_7.__uncultured_bacterium_New.CleanUp.ReferenceOTU17611	0.015632876	0.022239238
Bacteria.__Bacteroidetes.__Bacteroidia.__Bacteroidales.__S24_7.__uncultured_bacterium_EU474328	0.015584349	0.022239238
Bacteria.__Firmicutes.__Clostridia.__Clostridiales.__Ruminococcaceae.__Anaerotruncus.__uncultured_bacterium_AY992257	0.015584349	0.022239238
Bacteria.__Bacteroidetes.__Bacteroidia.__Bacteroidales.__S24_7.__uncultured_bacterium_EU474328	0.015413933	0.022112815
Bacteria.__Firmicutes.__Clostridia.__Clostridiales.__Lachnospiraceae.__uncultured.__uncultured_bacterium_DQ015212	0.015413933	0.022112815
Bacteria.__Bacteroidetes.__Bacteroidia.__Bacteroidales.__S24_7.__uncultured_bacterium_EF096787	0.015207577	0.021909221
Bacteria.__Bacteroidetes.__Bacteroidia.__Bacteroidales.__S24_7.__uncultured_bacterium_New.CleanUp.ReferenceOTU17611	0.015207577	0.021909221
Bacteria.__Firmicutes.__Clostridia.__Clostridiales.__Lachnospiraceae.__uncultured.__uncultured_bacterium_EU453456	0.01519755	0.021909221
Bacteria.__Firmicutes.__Clostridia.__Clostridiales.__Ruminococcaceae.__Anaerotruncus.__uncultured_bacterium_AY992257	0.01519755	0.021909221
Bacteria.__Bacteroidetes.__Bacteroidia.__Bacteroidales.__S24_7.__uncultured_bacterium_New.CleanUp.ReferenceOTU17611	0.015162927	0.021909221
Bacteria.__Bacteroidetes.__Bacteroidia.__Bacteroidales.__S24_7.__uncultured_bacterium_New.ReferenceOTU118	0.015162927	0.021909221
Bacteria.__Bacteroidetes.__Bacteroidia.__Bacteroidales.__Rikenellaceae.__Alistipes.__uncultured_bacterium_EU510155	0.01506756	0.021909221
Bacteria.__Bacteroidetes.__Bacteroidia.__Bacteroidales.__S24_7.__uncultured_bacterium_EU474328	0.01506756	0.021909221
Bacteria.__Firmicutes.__Clostridia.__Clostridiales.__Lachnospiraceae.__uncultured.__uncultured_bacterium_AM932649	0.01489047	0.021822241
Bacteria.__Firmicutes.__Clostridia.__Clostridiales.__Lachnospiraceae.__uncultured.__uncultured_bacterium_DQ015212	0.01489047	0.021822241
Bacteria.__Bacteroidetes.__Bacteroidia.__Bacteroidales.__S24_7.__uncultured_bacterium_EF096233	0.014725928	0.021674526
Bacteria.__Bacteroidetes.__Bacteroidia.__Bacteroidales.__S24_7.__uncultured_bacterium_New.ReferenceOTU12	0.014725928	0.021674526
Bacteria.__Bacteroidetes.__Bacteroidia.__Bacteroidales.__S24_7.__uncultured_bacterium_EF096233	0.014366769	0.021237832
Bacteria.__Bacteroidetes.__Bacteroidia.__Bacteroidales.__S24_7.__uncultured_bacterium_EF406730	0.014366769	0.021237832
Bacteria.__Bacteroidetes.__Bacteroidia.__Bacteroidales.__Rikenellaceae.__Alistipes.__uncultured_bacterium_New.CleanUp.ReferenceOTU7969	0.013888576	0.020620593
Bacteria.__Bacteroidetes.__Bacteroidia.__Bacteroidales.__S24_7.__uncultured_bacterium_EF097939	0.013888576	0.020620593
Bacteria.__Firmicutes.__Clostridia.__Clostridiales.__Lachnospiraceae.__uncultured.__uncultured_bacterium_AM932557	0.01386409	0.020620593
Bacteria.__Firmicutes.__Clostridia.__Clostridiales.__Lachnospiraceae.__uncultured.__uncultured_bacterium_AM932649	0.01386409	0.020620593
Bacteria.__Firmicutes.__Clostridia.__Clostridiales.__Lachnospiraceae.__uncultured.__uncultured_bacterium_AB626904	0.01384655	0.020620593
Bacteria.__Firmicutes.__Clostridia.__Clostridiales.__Ruminococcaceae.__Anaerotruncus.__uncultured_bacterium_AY992257	0.01384655	0.020620593
Bacteria.__Bacteroidetes.__Bacteroidia.__Bacteroidales.__Rikenellaceae.__Alistipes.__uncultured_bacterium_EU510155	0.013132829	0.019757353
Bacteria.__Bacteroidetes.__Bacteroidia.__Bacteroidales.__S24_7.__uncultured_bacterium_New.CleanUp.ReferenceOTU17611	0.013132829	0.019757353
Bacteria.__Bacteroidetes.__Bacteroidia.__Bacteroidales.__S24_7.__uncultured_bacterium_EF406572	0.012757891	0.019278591
Bacteria.__Bacteroidetes.__Bacteroidia.__Bacteroidales.__S24_7.__uncultured_bacterium_New.CleanUp.ReferenceOTU46728	0.012757891	0.019278591
Bacteria.__Bacteroidetes.__Bacteroidia.__Bacteroidales.__S24_7.__uncultured_bacterium_EF096787	0.012627548	0.019166814
Bacteria.__Bacteroidetes.__Bacteroidia.__Bacteroidales.__S24_7.__uncultured_bacterium_New.ReferenceOTU118	0.012627548	0.019166814
Bacteria.__Proteobacteria.__Gammaproteobacteria.__B38.__uncultured_bacterium_New.CleanUp.ReferenceOTU46225	0.012592537	0.019166814
Bacteria.__Proteobacteria.__Gammaproteobacteria.__Enterobacteriales.__Enterobacteriaceae_AB369187	0.012592537	0.019166814
Bacteria.__Firmicutes.__Clostridia.__Clostridiales.__Lachnospiraceae.__uncultured.__uncultured_bacterium_AY990647	0.01243945	0.01905141
Bacteria.__Firmicutes.__Clostridia.__Clostridiales.__Ruminococcaceae.__uncultured.__uncultured_bacterium_DQ805471	0.01243945	0.01905141
Bacteria.__Bacteroidetes.__Bacteroidia.__Bacteroidales.__Rikenellaceae.__Alistipes.__uncultured_bacterium_EU510155	0.01221159	0.018787062
Bacteria.__Firmicutes.__Clostridia.__Clostridiales.__Lachnospiraceae.__uncultured.__uncultured_bacterium_AY990647	0.01221159	0.018787062
Bacteria.__Bacteroidetes.__Bacteroidia.__Bacteroidales.__S24_7.__uncultured_bacterium_EU474328	0.012205182	0.018787062
Bacteria.__Bacteroidetes.__Bacteroidia.__Bacteroidales.__S24_7.__uncultured_bacterium_New.CleanUp.ReferenceOTU9942	0.012205182	0.018787062
Bacteria.__Firmicutes.__Clostridia.__Clostridiales.__Lachnospiraceae.__Incertae_Sedis.__uncultured_bacterium_AY858498	0.012137188	0.018787062
Bacteria.__Firmicutes.__Clostridia.__Clostridiales.__Lachnospiraceae.__uncultured.__uncultured_bacterium_AY990647	0.012137188	0.018787062
Bacteria.__Bacteroidetes.__Bacteroidia.__Bacteroidales.__Rikenellaceae.__Alistipes.__uncultured_bacterium_EU510155	0.011825858	0.018443999
Bacteria.__Firmicutes.__Clostridia.__Clostridiales.__Lachnospiraceae.__uncultured.__uncultured_bacterium_AM932557	0.011825858	0.018443999
Bacteria.__Bacteroidetes.__Bacteroidia.__Bacteroidales.__Rikenellaceae.__Alistipes.__uncultured_bacterium_EU510155	0.011359115	0.017797692
Bacteria.__Firmicutes.__Clostridia.__Clostridiales.__Lachnospiraceae.__Incertae_Sedis.__uncultured_bacterium_AY858498	0.011359115	0.017797692
Bacteria.__Bacteroidetes.__Bacteroidia.__Bacteroidales.__S24_7.__uncultured_bacterium_EF096233	0.01105383	0.017399547
Bacteria.__Bacteroidetes.__Bacteroidia.__Bacteroidales.__S24_7.__uncultured_bacterium_New.CleanUp.ReferenceOTU17611	0.01105383	0.017399547
Bacteria.__Proteobacteria.__Gammaproteobacteria.__Enterobacteriales.__Enterobacteriaceae_DQ248285	0.010912974	0.017257726
Bacteria.__Proteobacteria.__Gammaproteobacteria.__Enterobacteriales.__Enterobacteriaceae.__Enterobacter_AB255926	0.010912974	0.017257726
Bacteria.__Bacteroidetes.__Bacteroidia.__Bacteroidales.__Rikenellaceae.__Alistipes.__uncultured_bacterium_New.CleanUp.ReferenceOTU13498	0.010889051	0.017257726
Bacteria.__Firmicutes.__Clostridia.__Clostridiales.__Lachnospiraceae.__uncultured.__uncultured_bacterium_AM932649	0.010889051	0.017257726
Bacteria.__Proteobacteria.__Gammaproteobacteria.__B38.__uncultured_bacterium_New.CleanUp.ReferenceOTU46225	0.010446694	0.016675474
Bacteria.__Proteobacteria.__Gammaproteobacteria.__Enterobacteriales.__Enterobacteriaceae.__Salmonella.__Salmonella_enterica_subsp._enterica_serovar_Typhi_CU915028	0.010446694	0.016675474
Bacteria.__Bacteroidetes.__Bacteroidia.__Bacteroidales.__S24_7.__uncultured_bacterium_EF096233	0.010253995	0.016445086
Bacteria.__Bacteroidetes.__Bacteroidia.__Bacteroidales.__S24_7.__uncultured_bacterium_New.ReferenceOTU118	0.010253995	0.016445086
Bacteria.__Bacteroidetes.__Bacteroidia.__Bacteroidales.__S24_7.__uncultured_bacterium_New.ReferenceOTU12	0.009949458	0.016032302
Bacteria.__Firmicutes.__Clostridia.__Clostridiales.__Lachnospiraceae.__uncultured.__uncultured_bacterium_DQ015212	0.009949458	0.016032302
Bacteria.__Bacteroidetes.__Bacteroidia.__Bacteroidales.__Rikenellaceae.__Alistipes.__uncultured_bacterium_New.CleanUp.ReferenceOTU7969	0.009785281	0.015842836
Bacteria.__Bacteroidetes.__Bacteroidia.__Bacteroidales.__S24_7.__uncultured_bacterium_New.ReferenceOTU12	0.009785281	0.015842836
Bacteria.__Bacteroidetes.__Bacteroidia.__Bacteroidales.__S24_7.__uncultured_bacterium_EF406730	0.009572749	0.015572893
Bacteria.__Firmicutes.__Clostridia.__Clostridiales.__Lachnospiraceae.__uncultured.__uncultured_bacterium_AY990890	0.009572749	0.015572893
Propionate DSSto Control	0.009023	0.014749135
Acetate DSSto Control	0.009023	0.014749135
Bacteria.__Bacteroidetes.__Bacteroidia.__Bacteroidales.__S24_7.__uncultured_bacterium_EF096787	0.009019033	0.014749135
Bacteria.__Bacteroidetes.__Bacteroidia.__Bacteroidales.__S24_7.__uncultured_bacterium_EF097939	0.009019033	0.014749135
Bacteria.__Bacteroidetes.__Bacteroidia.__Bacteroidales.__Rikenellaceae.__Alistipes.__uncultured_bacterium_New.CleanUp.ReferenceOTU13498	0.009014793	0.014749135
Bacteria.__Bacteroidetes.__Bacteroidia.__Bacteroidales.__S24_7.__uncultured_bacterium_EF406572	0.009014793	0.014749135
Bacteria.__Bacteroidetes.__Bacteroidia.__Bacteroidales.__S24_7.__uncultured_bacterium_New.ReferenceOTU115	0.00862299	0.014301544
Bacteria.__Firmicutes.__Clostridia.__Clostridiales.__Lachnospiraceae.__uncultured.__uncultured_bacterium_DQ015212	0.00862299	0.014301544
Bacteria.__Bacteroidetes.__Bacteroidia.__Bacteroidales.__Rikenellaceae.__Alistipes.__uncultured_bacterium_New.CleanUp.ReferenceOTU13498	0.00859887	0.014301544
Bacteria.__Bacteroidetes.__Bacteroidia.__Bacteroidales.__S24_7.__uncultured_bacterium_New.CleanUp.ReferenceOTU21236	0.00859887	0.014301544
Bacteria.__Firmicutes.__Bacilli.__Lactobacillales.__Enterococcaceae.__Enterococcus_AB092693	0.008529085	0.014285167
Bacteria.__Proteobacteria.__Gammaproteobacteria.__Enterobacteriales.__Enterobacteriaceae.__Enterobacter_New.CleanUp.ReferenceOTU29014	0.008529085	0.014285167
Bacteria.__Bacteroidetes.__Bacteroidia.__Bacteroidales.__S24_7.__uncultured_bacterium_New.CleanUp.ReferenceOTU21236	0.008512522	0.014285167
Bacteria.__Firmicutes.__Clostridia.__Clostridiales.__Lachnospiraceae.__uncultured.__uncultured_bacterium_DQ015212	0.008512522	0.014285167
Bacteria.__Bacteroidetes.__Bacteroidia.__Bacteroidales.__S24_7.__uncultured_bacterium_EF097939	0.008256104	0.013965549
Bacteria.__Bacteroidetes.__Bacteroidia.__Bacteroidales.__S24_7.__uncultured_bacterium_New.CleanUp.ReferenceOTU17611	0.008256104	0.013965549
Bacteria.__Bacteroidetes.__Bacteroidia.__Bacteroidales.__Rikenellaceae.__Alistipes.__uncultured_bacterium_New.CleanUp.ReferenceOTU13498	0.008207396	0.013952573
Bacteria.__Firmicutes.__Clostridia.__Clostridiales.__Lachnospiraceae.__uncultured.__uncultured_bacterium_DQ015212	0.008207396	0.013952573
Bacteria.__Bacteroidetes.__Bacteroidia.__Bacteroidales.__S24_7.__uncultured_bacterium_New.CleanUp.ReferenceOTU21236	0.008096684	0.01383353
Bacteria.__Bacteroidetes.__Bacteroidia.__Bacteroidales.__S24_7.__uncultured_bacterium_New.ReferenceOTU115	0.008096684	0.01383353
Bacteria.__Bacteroidetes.__Bacteroidia.__Bacteroidales.__S24_7.__uncultured_bacterium_New.CleanUp.ReferenceOTU46728	0.007995393	0.013729463
Bacteria.__Bacteroidetes.__Bacteroidia.__Bacteroidales.__S24_7.__uncultured_bacterium_New.CleanUp.ReferenceOTU9942	0.007995393	0.013729463
Bacteria.__Bacteroidetes.__Bacteroidia.__Bacteroidales.__S24_7.__uncultured_bacterium_EF097939	0.007951849	0.013724003
Bacteria.__Bacteroidetes.__Bacteroidia.__Bacteroidales.__S24_7.__uncultured_bacterium_EU474328	0.007951849	0.013724003
Bacteria.__Bacteroidetes.__Bacteroidia.__Bacteroidales.__Rikenellaceae.__Alistipes.__uncultured_bacterium_New.CleanUp.ReferenceOTU13498	0.007798644	0.01352826
Bacteria.__Bacteroidetes.__Bacteroidia.__Bacteroidales.__S24_7.__uncultured_bacterium_New.ReferenceOTU118	0.007798644	0.01352826
Bacteria.__Bacteroidetes.__Bacteroidia.__Bacteroidales.__S24_7.__uncultured_bacterium_EF406572	0.007543596	0.013152937
Bacteria.__Bacteroidetes.__Bacteroidia.__Bacteroidales.__S24_7.__uncultured_bacterium_New.CleanUp.ReferenceOTU46812	0.007543596	0.013152937
Bacteria.__Bacteroidetes.__Bacteroidia.__Bacteroidales.__Rikenellaceae.__Alistipes.__uncultured_bacterium_New.CleanUp.ReferenceOTU13498	0.007407815	0.012982769
Bacteria.__Bacteroidetes.__Bacteroidia.__Bacteroidales.__S24_7.__uncultured_bacterium_New.CleanUp.ReferenceOTU9942	0.007407815	0.012982769
Bacteria.__Bacteroidetes.__Bacteroidia.__Bacteroidales.__S24_7.__uncultured_bacterium_AY992364	0.007395521	0.012982769
Bacteria.__Bacteroidetes.__Bacteroidia.__Bacteroidales.__S24_7.__uncultured_bacterium_New.ReferenceOTU118	0.007395521	0.012982769
Bacteria.__Bacteroidetes.__Bacteroidia.__Bacteroidales.__S24_7.__uncultured_bacterium_EF097939	0.007210513	0.012768617
Bacteria.__Bacteroidetes.__Bacteroidia.__Bacteroidales.__S24_7.__uncultured_bacterium_New.ReferenceOTU115	0.007210513	0.012768617
Bacteria.__Bacteroidetes.__Bacteroidia.__Bacteroidales.__S24_7.__uncultured_bacterium_New.CleanUp.ReferenceOTU17611	0.007181228	0.012768617
Bacteria.__Firmicutes.__Clostridia.__Clostridiales.__Lachnospiraceae.__uncultured.__uncultured_bacterium_AM932649	0.007181228	0.012768617
Bacteria.__Bacteroidetes.__Bacteroidia.__Bacteroidales.__S24_7.__uncultured_bacterium_New.ReferenceOTU118	0.007069026	0.012649836
Bacteria.__Firmicutes.__Clostridia.__Clostridiales.__Ruminococcaceae.__Anaerotruncus.__uncultured_bacterium_AY992257	0.007069026	0.012649836
Bacteria.__Bacteroidetes.__Bacteroidia.__Bacteroidales.__S24_7.__uncultured_bacterium_EF406572	0.006887062	0.012389424
Bacteria.__Bacteroidetes.__Bacteroidia.__Bacteroidales.__S24_7.__uncultured_bacterium_New.ReferenceOTU115	0.006887062	0.012389424
Bacteria.__Bacteroidetes.__Bacteroidia.__Bacteroidales.__Rikenellaceae.__Alistipes.__uncultured_bacterium_New.CleanUp.ReferenceOTU7969	0.006855846	0.012389424
Bacteria.__Bacteroidetes.__Bacteroidia.__Bacteroidales.__S24_7.__uncultured_bacterium_EF096787	0.006855846	0.012389424
Bacteria.__Bacteroidetes.__Bacteroidia.__Bacteroidales.__S24_7.__uncultured_bacterium_New.CleanUp.ReferenceOTU9942	0.006841808	0.012389424
Bacteria.__Firmicutes.__Clostridia.__Clostridiales.__Lachnospiraceae.__Incertae_Sedis.__uncultured_bacterium_AY858498	0.006841808	0.012389424
Bacteria.__Bacteroidetes.__Bacteroidia.__Bacteroidales.__S24_7.__uncultured_bacterium_New.CleanUp.ReferenceOTU21236	0.006423855	0.011742531
Bacteria.__Bacteroidetes.__Bacteroidia.__Bacteroidales.__S24_7.__uncultured_bacterium_New.CleanUp.ReferenceOTU46812	0.006423855	0.011742531
Bacteria.__Bacteroidetes.__Bacteroidia.__Bacteroidales.__S24_7.__uncultured_bacterium_New.CleanUp.ReferenceOTU40327	0.006222808	0.011436512
Bacteria.__Bacteroidetes.__Bacteroidia.__Bacteroidales.__S24_7.__uncultured_bacterium_New.CleanUp.ReferenceOTU46812	0.006222808	0.011436512
Bacteria.__Firmicutes.__Bacilli.__Lactobacillales.__Enterococcaceae.__Enterococcus_AB092693	0.006112378	0.011294612
Bacteria.__Proteobacteria.__Gammaproteobacteria.__Enterobacteriales.__Enterobacteriaceae.__Salmonella.__Salmonella_enterica_subsp._enterica_serovar_Typhi_AY345582	0.006112378	0.011294612
Bacteria.__Bacteroidetes.__Bacteroidia.__Bacteroidales.__S24_7.__uncultured_bacterium_EU474328	0.006075055	0.011286987
Bacteria.__Firmicutes.__Clostridia.__Clostridiales.__Lachnospiraceae.__uncultured.__uncultured_bacterium_AM932557	0.006075055	0.011286987
Bacteria.__Firmicutes.__Clostridia.__Clostridiales.__Lachnospiraceae.__Incertae_Sedis.__uncultured_bacterium_AY858498	0.006034671	0.011273561
Bacteria.__Firmicutes.__Clostridia.__Clostridiales.__Ruminococcaceae.__Anaerotruncus.__uncultured_bacterium_AY992257	0.006034671	0.011273561
Bacteria.__Bacteroidetes.__Bacteroidia.__Bacteroidales.__S24_7.__uncultured_bacterium_New.CleanUp.ReferenceOTU21236	0.005981102	0.011235219
Bacteria.__Firmicutes.__Clostridia.__Clostridiales.__Lachnospiraceae.__uncultured.__uncultured_bacterium_AY990890	0.005981102	0.011235219
Bacteria.__Bacteroidetes.__Bacteroidia.__Bacteroidales.__S24_7.__uncultured_bacterium_EF406572	0.005805177	0.010965334
Bacteria.__Firmicutes.__Clostridia.__Clostridiales.__Lachnospiraceae.__uncultured.__uncultured_bacterium_AY990890	0.005805177	0.010965334
Bacteria.__Bacteroidetes.__Bacteroidia.__Bacteroidales.__S24_7.__uncultured_bacterium_New.CleanUp.ReferenceOTU17611	0.00577934	0.010965334
Bacteria.__Bacteroidetes.__Bacteroidia.__Bacteroidales.__S24_7.__uncultured_bacterium_New.CleanUp.ReferenceOTU46728	0.00577934	0.010965334
Bacteria.__Bacteroidetes.__Bacteroidia.__Bacteroidales.__S24_7.__uncultured_bacterium_New.CleanUp.ReferenceOTU40327	0.005703885	0.010895061
Bacteria.__Firmicutes.__Clostridia.__Clostridiales.__Lachnospiraceae.__uncultured.__uncultured_bacterium_AY990890	0.005703885	0.010895061
Bacteria.__Bacteroidetes.__Bacteroidia.__Bacteroidales.__S24_7.__uncultured_bacterium_EF406572	0.005574617	0.010708304
Bacteria.__Firmicutes.__Clostridia.__Clostridiales.__Lachnospiraceae.__uncultured.__uncultured_bacterium_DQ015212	0.005574617	0.010708304
Bacteria.__Firmicutes.__Bacilli.__Lactobacillales.__Lactobacillaceae.__Lactobacillus.__uncultured_bacterium_New.CleanUp.ReferenceOTU17926	0.005542359	0.01070683
Bacteria.__Proteobacteria.__Gammaproteobacteria.__Enterobacteriales.__Enterobacteriaceae.__Enterobacter_AB255926	0.005542359	0.01070683
Bacteria.__Bacteroidetes.__Bacteroidia.__Bacteroidales.__S24_7.__uncultured_bacterium_New.ReferenceOTU118	0.00554044	0.01070683
Bacteria.__Bacteroidetes.__Bacteroidia.__Bacteroidales.__S24_7.__uncultured_bacterium_New.ReferenceOTU12	0.00554044	0.01070683
Bacteria.__Proteobacteria.__Gammaproteobacteria.__B38.__uncultured_bacterium_New.CleanUp.ReferenceOTU46225	0.00552179	0.01070683
Bacteria.__Proteobacteria.__Gammaproteobacteria.__Enterobacteriales.__Enterobacteriaceae.__Salmonella_FJ628183	0.00552179	0.01070683
Bacteria.__Bacteroidetes.__Bacteroidia.__Bacteroidales.__S24_7.__uncultured_bacterium_EF096233	0.005469467	0.01070683
Bacteria.__Bacteroidetes.__Bacteroidia.__Bacteroidales.__S24_7.__uncultured_bacterium_New.CleanUp.ReferenceOTU46728	0.005469467	0.01070683
Bacteria.__Bacteroidetes.__Bacteroidia.__Bacteroidales.__S24_7.__uncultured_bacterium_New.CleanUp.ReferenceOTU9942	0.005333478	0.010542922
Bacteria.__Bacteroidetes.__Bacteroidia.__Bacteroidales.__S24_7.__uncultured_bacterium_New.ReferenceOTU118	0.005333478	0.010542922
Bacteria.__Firmicutes.__Bacilli.__Lactobacillales.__Lactobacillaceae.__Lactobacillus.__uncultured_bacterium_New.CleanUp.ReferenceOTU17926	0.005312212	0.010542922
Bacteria.__Proteobacteria.__Gammaproteobacteria.__Enterobacteriales.__Enterobacteriaceae.__Salmonella.__Salmonella_enterica_subsp._enterica_serovar_Typhi_AY345582	0.005312212	0.010542922
Bacteria.__Bacteroidetes.__Bacteroidia.__Bacteroidales.__Rikenellaceae.__Alistipes.__uncultured_bacterium_New.CleanUp.ReferenceOTU7969	0.005033184	0.010066368
Bacteria.__Bacteroidetes.__Bacteroidia.__Bacteroidales.__S24_7.__uncultured_bacterium_New.ReferenceOTU118	0.005033184	0.010066368
Bacteria.__Bacteroidetes.__Bacteroidia.__Bacteroidales.__S24_7.__uncultured_bacterium_EU474328	0.005030577	0.010066368
Bacteria.__Bacteroidetes.__Bacteroidia.__Bacteroidales.__S24_7.__uncultured_bacterium_New.CleanUp.ReferenceOTU40327	0.005030577	0.010066368
Bacteria.__Bacteroidetes.__Bacteroidia.__Bacteroidales.__S24_7.__uncultured_bacterium_EF406730	0.005029395	0.010066368
Bacteria.__Bacteroidetes.__Bacteroidia.__Bacteroidales.__S24_7.__uncultured_bacterium_New.CleanUp.ReferenceOTU46812	0.005029395	0.010066368
Bacteria.__Firmicutes.__Bacilli.__Lactobacillales.__Lactobacillaceae.__Lactobacillus.__uncultured_bacterium_New.CleanUp.ReferenceOTU17926	0.004812559	0.009798024
Bacteria.__Proteobacteria.__Gammaproteobacteria.__Enterobacteriales.__Enterobacteriaceae.__Salmonella_FJ628183	0.004812559	0.009798024
Bacteria.__Bacteroidetes.__Bacteroidia.__Bacteroidales.__S24_7.__uncultured_bacterium_New.CleanUp.ReferenceOTU40327	0.004765374	0.009760405
Bacteria.__Firmicutes.__Clostridia.__Clostridiales.__Ruminococcaceae.__Anaerotruncus.__uncultured_bacterium_AY992257	0.004765374	0.009760405
Bacteria.__Bacteroidetes.__Bacteroidia.__Bacteroidales.__S24_7.__uncultured_bacterium_New.CleanUp.ReferenceOTU40327	0.004581487	0.00944064
Bacteria.__Firmicutes.__Clostridia.__Clostridiales.__Lachnospiraceae.__uncultured.__uncultured_bacterium_DQ015212	0.004581487	0.00944064
Bacteria.__Bacteroidetes.__Bacteroidia.__Bacteroidales.__S24_7.__uncultured_bacterium_New.CleanUp.ReferenceOTU28859	0.004564652	0.00944064
Bacteria.__Firmicutes.__Clostridia.__Clostridiales.__Ruminococcaceae.__uncultured.__uncultured_bacterium_DQ805471	0.004564652	0.00944064
Lipocalin Low to control	0.004483	0.009351043
Propionate Low to Control	0.004483	0.009351043
Bacteria.__Proteobacteria.__Gammaproteobacteria.__B38.__uncultured_bacterium_New.CleanUp.ReferenceOTU46225	0.00440443	0.009243865
Bacteria.__Proteobacteria.__Gammaproteobacteria.__Enterobacteriales.__Enterobacteriaceae.__Salmonella_AB188789	0.00440443	0.009243865
Bacteria.__Bacteroidetes.__Bacteroidia.__Bacteroidales.__Rikenellaceae.__Alistipes.__uncultured_bacterium_New.CleanUp.ReferenceOTU13498	0.004388964	0.009243865
Bacteria.__Bacteroidetes.__Bacteroidia.__Bacteroidales.__S24_7.__uncultured_bacterium_EF096787	0.004388964	0.009243865
Bacteria.__Bacteroidetes.__Bacteroidia.__Bacteroidales.__S24_7.__uncultured_bacterium_New.CleanUp.ReferenceOTU46812	0.004139155	0.008795704
Bacteria.__Bacteroidetes.__Bacteroidia.__Bacteroidales.__S24_7.__uncultured_bacterium_New.ReferenceOTU118	0.004139155	0.008795704
Bacteria.__Firmicutes.__Clostridia.__Clostridiales.__Lachnospiraceae.__uncultured.__uncultured_bacterium_EU453456	0.004100543	0.008768457
Bacteria.__Firmicutes.__Clostridia.__Clostridiales.__Ruminococcaceae.__uncultured.__uncultured_bacterium_DQ805471	0.004100543	0.008768457
Bacteria.__Bacteroidetes.__Bacteroidia.__Bacteroidales.__S24_7.__uncultured_bacterium_AY992364	0.004030033	0.008672223
Bacteria.__Bacteroidetes.__Bacteroidia.__Bacteroidales.__S24_7.__uncultured_bacterium_EF096787	0.004030033	0.008672223
Shannons DSS to control	0.004	0.00866242
Bacteria.__Firmicutes.__Bacilli.__Lactobacillales.__Lactobacillaceae.__Lactobacillus.__uncultured_bacterium_New.CleanUp.ReferenceOTU17926	0.003935061	0.008549014
Bacteria.__Proteobacteria.__Gammaproteobacteria.__Enterobacteriales.__Enterobacteriaceae.__Enterobacter_New.CleanUp.ReferenceOTU29014	0.003935061	0.008549014
Bacteria.__Bacteroidetes.__Bacteroidia.__Bacteroidales.__S24_7.__uncultured_bacterium_New.CleanUp.ReferenceOTU46728	0.003743581	0.008185322
Bacteria.__Firmicutes.__Clostridia.__Clostridiales.__Lachnospiraceae.__uncultured.__uncultured_bacterium_AY990890	0.003743581	0.008185322
Bacteria.__Bacteroidetes.__Bacteroidia.__Bacteroidales.__Rikenellaceae.__Alistipes.__uncultured_bacterium_EU510155	0.003662903	0.008060757
Bacteria.__Bacteroidetes.__Bacteroidia.__Bacteroidales.__S24_7.__uncultured_bacterium_New.CleanUp.ReferenceOTU40327	0.003662903	0.008060757
Bacteria.__Bacteroidetes.__Bacteroidia.__Bacteroidales.__S24_7.__uncultured_bacterium_New.CleanUp.ReferenceOTU40327	0.003528424	0.007815402
Bacteria.__Firmicutes.__Clostridia.__Clostridiales.__Lachnospiraceae.__uncultured.__uncultured_bacterium_AM932557	0.003528424	0.007815402
Bacteria.__Bacteroidetes.__Bacteroidia.__Bacteroidales.__S24_7.__uncultured_bacterium_New.ReferenceOTU115	0.003438241	0.007665586
Bacteria.__Bacteroidetes.__Bacteroidia.__Bacteroidales.__S24_7.__uncultured_bacterium_New.ReferenceOTU118	0.003438241	0.007665586
Bacteria.__Bacteroidetes.__Bacteroidia.__Bacteroidales.__S24_7.__uncultured_bacterium_New.CleanUp.ReferenceOTU28859	0.003426111	0.007665586
Bacteria.__Firmicutes.__Clostridia.__Clostridiales.__Lachnospiraceae.__Incertae_Sedis.__uncultured_bacterium_AY858498	0.003426111	0.007665586
Bacteria.__Bacteroidetes.__Bacteroidia.__Bacteroidales.__S24_7.__uncultured_bacterium_AY992364	0.003404088	0.007665586
Bacteria.__Bacteroidetes.__Bacteroidia.__Bacteroidales.__S24_7.__uncultured_bacterium_New.CleanUp.ReferenceOTU9942	0.003404088	0.007665586
Bacteria.__Bacteroidetes.__Bacteroidia.__Bacteroidales.__Rikenellaceae.__Alistipes.__uncultured_bacterium_New.CleanUp.ReferenceOTU13498	0.003359543	0.007640432
Bacteria.__Bacteroidetes.__Bacteroidia.__Bacteroidales.__S24_7.__uncultured_bacterium_EF097939	0.003359543	0.007640432
Bacteria.__Bacteroidetes.__Bacteroidia.__Bacteroidales.__S24_7.__uncultured_bacterium_New.ReferenceOTU118	0.003328918	0.007621765
Bacteria.__Firmicutes.__Clostridia.__Clostridiales.__Lachnospiraceae.__uncultured.__uncultured_bacterium_AY990890	0.003328918	0.007621765
Bacteria.__Bacteroidetes.__Bacteroidia.__Bacteroidales.__S24_7.__uncultured_bacterium_New.CleanUp.ReferenceOTU17611	0.003310242	0.007621765
Bacteria.__Bacteroidetes.__Bacteroidia.__Bacteroidales.__S24_7.__uncultured_bacterium_New.ReferenceOTU12	0.003310242	0.007621765
Bacteria.__Bacteroidetes.__Bacteroidia.__Bacteroidales.__S24_7.__uncultured_bacterium_New.ReferenceOTU115	0.003257862	0.007560908
Bacteria.__Firmicutes.__Clostridia.__Clostridiales.__Lachnospiraceae.__uncultured.__uncultured_bacterium_AM932649	0.003257862	0.007560908
Bacteria.__Bacteroidetes.__Bacteroidia.__Bacteroidales.__S24_7.__uncultured_bacterium_EF097939	0.003182282	0.00743626
Bacteria.__Bacteroidetes.__Bacteroidia.__Bacteroidales.__S24_7.__uncultured_bacterium_New.CleanUp.ReferenceOTU46728	0.003182282	0.00743626
Bacteria.__Firmicutes.__Clostridia.__Clostridiales.__Lachnospiraceae_New.ReferenceOTU178	0.003118249	0.007337056
Bacteria.__Proteobacteria.__Gammaproteobacteria.__Enterobacteriales.__Enterobacteriaceae.__Enterobacter_AB255926	0.003118249	0.007337056
Bacteria.__Bacteroidetes.__Bacteroidia.__Bacteroidales.__S24_7.__uncultured_bacterium_EU474328	0.003103887	0.007337056
Bacteria.__Bacteroidetes.__Bacteroidia.__Bacteroidales.__S24_7.__uncultured_bacterium_New.ReferenceOTU12	0.003103887	0.007337056
Butyrate to microbial communities	0.003	0.007169242
Shannons High to control	0.003	0.007169242
Bacteria.__Firmicutes.__Bacilli.__Lactobacillales.__Lactobacillaceae.__Lactobacillus.__uncultured_bacterium_New.CleanUp.ReferenceOTU17926	0.003004756	0.007169242
Bacteria.__Proteobacteria.__Gammaproteobacteria.__B38.__uncultured_bacterium_New.CleanUp.ReferenceOTU46225	0.003004756	0.007169242
Bacteria.__Bacteroidetes.__Bacteroidia.__Bacteroidales.__S24_7.__uncultured_bacterium_New.ReferenceOTU118	0.002796821	0.006768108
Bacteria.__Firmicutes.__Clostridia.__Clostridiales.__Lachnospiraceae.__uncultured.__uncultured_bacterium_AM932557	0.002796821	0.006768108
Bacteria.__Bacteroidetes.__Bacteroidia.__Bacteroidales.__Rikenellaceae.__Alistipes.__uncultured_bacterium_New.CleanUp.ReferenceOTU13498	0.002790732	0.006768108
Bacteria.__Bacteroidetes.__Bacteroidia.__Bacteroidales.__S24_7.__uncultured_bacterium_New.CleanUp.ReferenceOTU40327	0.002790732	0.006768108
Bacteria.__Bacteroidetes.__Bacteroidia.__Bacteroidales.__S24_7.__uncultured_bacterium_New.ReferenceOTU118	0.002758291	0.006768108
Bacteria.__Firmicutes.__Clostridia.__Clostridiales.__Lachnospiraceae.__Incertae_Sedis.__uncultured_bacterium_AY858498	0.002758291	0.006768108
Bacteria.__Bacteroidetes.__Bacteroidia.__Bacteroidales.__S24_7.__uncultured_bacterium_AY992364	0.002716116	0.006716214
Bacteria.__Bacteroidetes.__Bacteroidia.__Bacteroidales.__S24_7.__uncultured_bacterium_New.ReferenceOTU115	0.002716116	0.006716214
Bacteria.__Firmicutes.__Clostridia.__Clostridiales.__Lachnospiraceae.__Incertae_Sedis.__uncultured_bacterium_AY858498	0.002676393	0.006666473
Bacteria.__Firmicutes.__Clostridia.__Clostridiales.__Lachnospiraceae.__uncultured.__uncultured_bacterium_New.CleanUp.ReferenceOTU37105	0.002676393	0.006666473
Bacteria.__Bacteroidetes.__Bacteroidia.__Bacteroidales.__Rikenellaceae.__Alistipes.__uncultured_bacterium_New.CleanUp.ReferenceOTU7969	0.002640893	0.006626595
Bacteria.__Bacteroidetes.__Bacteroidia.__Bacteroidales.__S24_7.__uncultured_bacterium_New.CleanUp.ReferenceOTU46812	0.002640893	0.006626595
Bacteria.__Bacteroidetes.__Bacteroidia.__Bacteroidales.__S24_7.__uncultured_bacterium_New.CleanUp.ReferenceOTU46728	0.002590341	0.006548074
Bacteria.__Bacteroidetes.__Bacteroidia.__Bacteroidales.__S24_7.__uncultured_bacterium_New.ReferenceOTU118	0.002590341	0.006548074
Bacteria.__Bacteroidetes.__Bacteroidia.__Bacteroidales.__S24_7.__uncultured_bacterium_New.CleanUp.ReferenceOTU17611	0.002584266	0.006548074
Bacteria.__Bacteroidetes.__Bacteroidia.__Bacteroidales.__S24_7.__uncultured_bacterium_New.CleanUp.ReferenceOTU40327	0.002584266	0.006548074
Bacteria.__Bacteroidetes.__Bacteroidia.__Bacteroidales.__S24_7.__uncultured_bacterium_New.ReferenceOTU12	0.00250975	0.006440113
Bacteria.__Bacteroidetes.__Bacteroidia.__Bacteroidales.__S24_7.__uncultured_bacterium_New.ReferenceOTU14	0.00250975	0.006440113
Bacteria.__Bacteroidetes.__Bacteroidia.__Bacteroidales.__Rikenellaceae.__Alistipes.__uncultured_bacterium_New.CleanUp.ReferenceOTU7969	0.002500143	0.006440113
Bacteria.__Bacteroidetes.__Bacteroidia.__Bacteroidales.__S24_7.__uncultured_bacterium_EF096233	0.002500143	0.006440113
Bacteria.__Bacteroidetes.__Bacteroidia.__Bacteroidales.__S24_7.__uncultured_bacterium_New.ReferenceOTU118	0.002398708	0.006249507
Bacteria.__Firmicutes.__Clostridia.__Clostridiales.__Lachnospiraceae.__uncultured.__uncultured_bacterium_New.CleanUp.ReferenceOTU37105	0.002398708	0.006249507
Bacteria.__Bacteroidetes.__Bacteroidia.__Bacteroidales.__Rikenellaceae.__Alistipes.__uncultured_bacterium_New.CleanUp.ReferenceOTU13498	0.002369482	0.006221034
Bacteria.__Bacteroidetes.__Bacteroidia.__Bacteroidales.__S24_7.__uncultured_bacterium_New.CleanUp.ReferenceOTU46728	0.002369482	0.006221034
Bacteria.__Firmicutes.__Bacilli.__Lactobacillales.__Enterococcaceae.__Enterococcus_AB092693	0.002353678	0.006221034
Bacteria.__Firmicutes.__Bacilli.__Lactobacillales.__Enterococcaceae.__Enterococcus_AB189706	0.002353678	0.006221034
Bacteria.__Bacteroidetes.__Bacteroidia.__Bacteroidales.__S24_7.__uncultured_bacterium_New.CleanUp.ReferenceOTU46728	0.002248872	0.005996992
Bacteria.__Bacteroidetes.__Bacteroidia.__Bacteroidales.__S24_7.__uncultured_bacterium_New.CleanUp.ReferenceOTU46812	0.002248872	0.005996992
Bacteria.__Bacteroidetes.__Bacteroidia.__Bacteroidales.__S24_7.__uncultured_bacterium_AY992364	0.002231905	0.005996992
Bacteria.__Bacteroidetes.__Bacteroidia.__Bacteroidales.__S24_7.__uncultured_bacterium_New.CleanUp.ReferenceOTU46812	0.002231905	0.005996992
Bacteria.__Bacteroidetes.__Bacteroidia.__Bacteroidales.__S24_7.__uncultured_bacterium_EF097939	0.002212923	0.00599517
Bacteria.__Bacteroidetes.__Bacteroidia.__Bacteroidales.__S24_7.__uncultured_bacterium_New.ReferenceOTU14	0.002212923	0.00599517
Bacteria.__Bacteroidetes.__Bacteroidia.__Bacteroidales.__Rikenellaceae.__Alistipes.__uncultured_bacterium_New.CleanUp.ReferenceOTU7969	0.002142791	0.005851799
Bacteria.__Bacteroidetes.__Bacteroidia.__Bacteroidales.__S24_7.__uncultured_bacterium_New.ReferenceOTU115	0.002142791	0.005851799
Bacteria.__Proteobacteria.__Gammaproteobacteria.__Enterobacteriales.__Enterobacteriaceae_AB369187	0.002052547	0.005650737
Bacteria.__Proteobacteria.__Gammaproteobacteria.__Enterobacteriales.__Enterobacteriaceae_DQ248285	0.002052547	0.005650737
Bacteria.__Firmicutes.__Bacilli.__Lactobacillales.__Lactobacillaceae.__Lactobacillus.__uncultured_bacterium_New.CleanUp.ReferenceOTU17926	0.001998717	0.005547459
Bacteria.__Proteobacteria.__Gammaproteobacteria.__Enterobacteriales.__Enterobacteriaceae.__Salmonella_AB188789	0.001998717	0.005547459
Bacteria.__Bacteroidetes.__Bacteroidia.__Bacteroidales.__S24_7.__uncultured_bacterium_New.CleanUp.ReferenceOTU40327	0.001989526	0.005547459
Bacteria.__Bacteroidetes.__Bacteroidia.__Bacteroidales.__S24_7.__uncultured_bacterium_New.ReferenceOTU115	0.001989526	0.005547459
Bacteria.__Bacteroidetes.__Bacteroidia.__Bacteroidales.__S24_7.__uncultured_bacterium_EF096233	0.0019363	0.005463419
Bacteria.__Bacteroidetes.__Bacteroidia.__Bacteroidales.__S24_7.__uncultured_bacterium_EF097939	0.0019363	0.005463419
Bacteria.__Bacteroidetes.__Bacteroidia.__Bacteroidales.__S24_7.__uncultured_bacterium_EF097939	0.001914119	0.005446029
Bacteria.__Bacteroidetes.__Bacteroidia.__Bacteroidales.__S24_7.__uncultured_bacterium_New.CleanUp.ReferenceOTU46812	0.001914119	0.005446029
Bacteria.__Firmicutes.__Clostridia.__Clostridiales.__Lachnospiraceae.__uncultured.__uncultured_bacterium_AM932557	0.001830635	0.005252455
Bacteria.__Firmicutes.__Clostridia.__Clostridiales.__Ruminococcaceae.__Anaerotruncus.__uncultured_bacterium_AY992257	0.001830635	0.005252455
Bacteria.__Bacteroidetes.__Bacteroidia.__Bacteroidales.__S24_7.__uncultured_bacterium_New.CleanUp.ReferenceOTU46812	0.001791419	0.005183681
Bacteria.__Firmicutes.__Clostridia.__Clostridiales.__Lachnospiraceae.__uncultured.__uncultured_bacterium_DQ015212	0.001791419	0.005183681
Bacteria.__Bacteroidetes.__Bacteroidia.__Bacteroidales.__S24_7.__uncultured_bacterium_EF096787	0.001751943	0.005112967
Bacteria.__Firmicutes.__Clostridia.__Clostridiales.__Lachnospiraceae.__Incertae_Sedis.__uncultured_bacterium_AY858498	0.001751943	0.005112967
Bacteria.__Bacteroidetes.__Bacteroidia.__Bacteroidales.__S24_7.__uncultured_bacterium_EU474328	0.001719535	0.005061835
Bacteria.__Bacteroidetes.__Bacteroidia.__Bacteroidales.__S24_7.__uncultured_bacterium_New.CleanUp.ReferenceOTU46728	0.001719535	0.005061835
Bacteria.__Proteobacteria.__Gammaproteobacteria.__Enterobacteriales.__Enterobacteriaceae_DQ248285	0.001668782	0.004955335
Bacteria.__Proteobacteria.__Gammaproteobacteria.__Enterobacteriales.__Enterobacteriaceae.__Salmonella_FJ628183	0.001668782	0.004955335
Bacteria.__Firmicutes.__Clostridia.__Clostridiales.__Lachnospiraceae.__uncultured.__uncultured_bacterium_New.CleanUp.ReferenceOTU37105	0.001596573	0.004782686
Bacteria.__Firmicutes.__Clostridia.__Clostridiales.__Ruminococcaceae.__Anaerotruncus.__uncultured_bacterium_AY992257	0.001596573	0.004782686
Bacteria.__Bacteroidetes.__Bacteroidia.__Bacteroidales.__S24_7.__uncultured_bacterium_AY992364	0.001591604	0.004782686
Bacteria.__Firmicutes.__Clostridia.__Clostridiales.__Lachnospiraceae.__uncultured.__uncultured_bacterium_AY990890	0.001591604	0.004782686
Bacteria.__Firmicutes.__Clostridia.__Clostridiales.__Lachnospiraceae.__Incertae_Sedis.__uncultured_bacterium_AY858498	0.001567325	0.004779287
Bacteria.__Firmicutes.__Clostridia.__Clostridiales.__Ruminococcaceae.__uncultured.__uncultured_bacterium_DQ805471	0.001567325	0.004779287
Bacteria.__Proteobacteria.__Gammaproteobacteria.__Enterobacteriales.__Enterobacteriaceae_DQ248285	0.001485234	0.004569951
Bacteria.__Proteobacteria.__Gammaproteobacteria.__Enterobacteriales.__Enterobacteriaceae.__Salmonella.__Salmonella_enterica_subsp._enterica_serovar_Typhi_CU915028	0.001485234	0.004569951
Bacteria.__Bacteroidetes.__Bacteroidia.__Bacteroidales.__S24_7.__uncultured_bacterium_EF097939	0.001455828	0.004520379
Bacteria.__Firmicutes.__Clostridia.__Clostridiales.__Lachnospiraceae.__uncultured.__uncultured_bacterium_AY990890	0.001455828	0.004520379
Bacteria.__Bacteroidetes.__Bacteroidia.__Bacteroidales.__S24_7.__uncultured_bacterium_EF096233	0.001452863	0.004520379
Bacteria.__Bacteroidetes.__Bacteroidia.__Bacteroidales.__S24_7.__uncultured_bacterium_New.CleanUp.ReferenceOTU46812	0.001452863	0.004520379
Bacteria.__Bacteroidetes.__Bacteroidia.__Bacteroidales.__S24_7.__uncultured_bacterium_AY992364	0.001448251	0.004520379
Bacteria.__Bacteroidetes.__Bacteroidia.__Bacteroidales.__S24_7.__uncultured_bacterium_New.ReferenceOTU12	0.001448251	0.004520379
Bacteria.__Bacteroidetes.__Bacteroidia.__Bacteroidales.__Rikenellaceae.__Alistipes.__uncultured_bacterium_New.CleanUp.ReferenceOTU7969	0.001352982	0.004319379
Bacteria.__Firmicutes.__Clostridia.__Clostridiales.__Lachnospiraceae.__uncultured.__uncultured_bacterium_AY990890	0.001352982	0.004319379
Bacteria.__Firmicutes.__Clostridia.__Clostridiales.__Lachnospiraceae.__uncultured.__uncultured_bacterium_AM932649	0.001267435	0.004084625
Bacteria.__Firmicutes.__Clostridia.__Clostridiales.__Ruminococcaceae.__Anaerotruncus.__uncultured_bacterium_AY992257	0.001267435	0.004084625
Bacteria.__Bacteroidetes.__Bacteroidia.__Bacteroidales.__S24_7.__uncultured_bacterium_EF406572	0.001242278	0.004041861
Bacteria.__Bacteroidetes.__Bacteroidia.__Bacteroidales.__S24_7.__uncultured_bacterium_EF406730	0.001242278	0.004041861
Bacteria.__Bacteroidetes.__Bacteroidia.__Bacteroidales.__S24_7.__uncultured_bacterium_EF096787	0.001182755	0.003885379
Bacteria.__Firmicutes.__Clostridia.__Clostridiales.__Lachnospiraceae.__uncultured.__uncultured_bacterium_AY990647	0.001182755	0.003885379
Bacteria.__Bacteroidetes.__Bacteroidia.__Bacteroidales.__S24_7.__uncultured_bacterium_New.CleanUp.ReferenceOTU28859	0.001155201	0.003831886
Bacteria.__Firmicutes.__Clostridia.__Clostridiales.__Lachnospiraceae.__uncultured.__uncultured_bacterium_AY990647	0.001155201	0.003831886
Bacteria.__Bacteroidetes.__Bacteroidia.__Bacteroidales.__S24_7.__uncultured_bacterium_EF096233	0.00114586	0.003831886
Bacteria.__Bacteroidetes.__Bacteroidia.__Bacteroidales.__S24_7.__uncultured_bacterium_EU474328	0.00114586	0.003831886
Bacteria.__Firmicutes.__Clostridia.__Clostridiales.__Lachnospiraceae.__uncultured.__uncultured_bacterium_AY990890	0.001135772	0.003831886
Bacteria.__Firmicutes.__Clostridia.__Clostridiales.__Lachnospiraceae.__uncultured.__uncultured_bacterium_DQ015212	0.001135772	0.003831886
Bacteria.__Bacteroidetes.__Bacteroidia.__Bacteroidales.__S24_7.__uncultured_bacterium_New.ReferenceOTU12	0.001095769	0.003744336
Bacteria.__Firmicutes.__Clostridia.__Clostridiales.__Lachnospiraceae.__uncultured.__uncultured_bacterium_AY990890	0.001095769	0.003744336
Bacteria.__Bacteroidetes.__Bacteroidia.__Bacteroidales.__Rikenellaceae.__Alistipes.__uncultured_bacterium_New.CleanUp.ReferenceOTU7969	0.001080464	0.00372952
Bacteria.__Bacteroidetes.__Bacteroidia.__Bacteroidales.__S24_7.__uncultured_bacterium_New.CleanUp.ReferenceOTU9942	0.001080464	0.00372952
Bacteria.__Proteobacteria.__Gammaproteobacteria.__Enterobacteriales.__Enterobacteriaceae.__Enterobacter_AB255926	0.001078054	0.00372952
Bacteria.__Proteobacteria.__Gammaproteobacteria.__Enterobacteriales.__Enterobacteriaceae.__Enterobacter_New.CleanUp.ReferenceOTU29014	0.001078054	0.00372952
Bacteria.__Bacteroidetes.__Bacteroidia.__Bacteroidales.__S24_7.__uncultured_bacterium_EF096233	0.001075988	0.00372952
Bacteria.__Firmicutes.__Clostridia.__Clostridiales.__Lachnospiraceae.__uncultured.__uncultured_bacterium_AY990890	0.001075988	0.00372952
Acetate to microbial community	0.001	0.003560209
Lipocalin to microbial communities	0.001	0.003560209
mrpp late to pre DSS	0.001	0.003560209
mrpp late to pre Salmonella high and low	0.001	0.003560209
mrpp noSalmonella OUT NMDS	0.001	0.003560209
Bacteria.__Bacteroidetes.__Bacteroidia.__Bacteroidales.__S24_7.__uncultured_bacterium_EF406730	0.000999897	0.003560209
Bacteria.__Bacteroidetes.__Bacteroidia.__Bacteroidales.__S24_7.__uncultured_bacterium_New.ReferenceOTU14	0.000999897	0.003560209
Bacteria.__Bacteroidetes.__Bacteroidia.__Bacteroidales.__S24_7.__uncultured_bacterium_New.CleanUp.ReferenceOTU46728	0.000970958	0.003560209
Bacteria.__Bacteroidetes.__Bacteroidia.__Bacteroidales.__S24_7.__uncultured_bacterium_New.ReferenceOTU115	0.000970958	0.003560209
Bacteria.__Bacteroidetes.__Bacteroidia.__Bacteroidales.__S24_7.__uncultured_bacterium_EF406730	0.000919115	0.003434056
Bacteria.__Bacteroidetes.__Bacteroidia.__Bacteroidales.__S24_7.__uncultured_bacterium_New.ReferenceOTU12	0.000919115	0.003434056
Bacteria.__Proteobacteria.__Gammaproteobacteria.__Enterobacteriales.__Enterobacteriaceae_DQ248285	0.00091632	0.003434056
Bacteria.__Proteobacteria.__Gammaproteobacteria.__Enterobacteriales.__Enterobacteriaceae.__Salmonella_AB188789	0.00091632	0.003434056
Bacteria.__Bacteroidetes.__Bacteroidia.__Bacteroidales.__Rikenellaceae.__Alistipes.__uncultured_bacterium_New.CleanUp.ReferenceOTU7969	0.000899104	0.003434056
Bacteria.__Bacteroidetes.__Bacteroidia.__Bacteroidales.__S24_7.__uncultured_bacterium_New.CleanUp.ReferenceOTU46728	0.000899104	0.003434056
Bacteria.__Bacteroidetes.__Bacteroidia.__Bacteroidales.__S24_7.__uncultured_bacterium_AY992364	0.00086391	0.003337834
Bacteria.__Bacteroidetes.__Bacteroidia.__Bacteroidales.__S24_7.__uncultured_bacterium_EF097939	0.00086391	0.003337834
Bacteria.__Bacteroidetes.__Bacteroidia.__Bacteroidales.__S24_7.__uncultured_bacterium_New.ReferenceOTU115	0.000857313	0.003337834
Bacteria.__Firmicutes.__Clostridia.__Clostridiales.__Lachnospiraceae.__uncultured.__uncultured_bacterium_AY990890	0.000857313	0.003337834
Bacteria.__Bacteroidetes.__Bacteroidia.__Bacteroidales.__S24_7.__uncultured_bacterium_New.CleanUp.ReferenceOTU17611	0.000824699	0.003260438
Bacteria.__Bacteroidetes.__Bacteroidia.__Bacteroidales.__S24_7.__uncultured_bacterium_New.CleanUp.ReferenceOTU46812	0.000824699	0.003260438
Bacteria.__Firmicutes.__Bacilli.__Lactobacillales.__Lactobacillaceae.__Lactobacillus.__uncultured_bacterium_New.CleanUp.ReferenceOTU17926	0.000767491	0.003069964
Bacteria.__Proteobacteria.__Gammaproteobacteria.__Enterobacteriales.__Enterobacteriaceae_AB369187	0.000767491	0.003069964
Bacteria.__Bacteroidetes.__Bacteroidia.__Bacteroidales.__Rikenellaceae.__Alistipes.__uncultured_bacterium_New.CleanUp.ReferenceOTU13498	0.000701164	0.002838045
Bacteria.__Bacteroidetes.__Bacteroidia.__Bacteroidales.__S24_7.__uncultured_bacterium_New.ReferenceOTU12	0.000701164	0.002838045
Bacteria.__Bacteroidetes.__Bacteroidia.__Bacteroidales.__S24_7.__uncultured_bacterium_AY992364	0.000683343	0.002799236
Bacteria.__Bacteroidetes.__Bacteroidia.__Bacteroidales.__S24_7.__uncultured_bacterium_New.CleanUp.ReferenceOTU17611	0.000683343	0.002799236
Bacteria.__Bacteroidetes.__Bacteroidia.__Bacteroidales.__S24_7.__uncultured_bacterium_New.CleanUp.ReferenceOTU17611	0.000681791	0.002799236
Bacteria.__Firmicutes.__Clostridia.__Clostridiales.__Lachnospiraceae.__uncultured.__uncultured_bacterium_AY990890	0.000681791	0.002799236
Bacteria.__Bacteroidetes.__Bacteroidia.__Bacteroidales.__S24_7.__uncultured_bacterium_AY992364	0.00067703	0.002799236
Bacteria.__Bacteroidetes.__Bacteroidia.__Bacteroidales.__S24_7.__uncultured_bacterium_EU474328	0.00067703	0.002799236
Bacteria.__Proteobacteria.__Gammaproteobacteria.__Enterobacteriales.__Enterobacteriaceae.__Enterobacter_AB255926	0.000665984	0.002799236
Bacteria.__Proteobacteria.__Gammaproteobacteria.__Enterobacteriales.__Enterobacteriaceae.__Salmonella.__Salmonella_enterica_subsp._enterica_serovar_Typhi_AY345582	0.000665984	0.002799236
Bacteria.__Bacteroidetes.__Bacteroidia.__Bacteroidales.__Rikenellaceae.__Alistipes.__uncultured_bacterium_New.CleanUp.ReferenceOTU13498	0.000648211	0.002789769
Bacteria.__Bacteroidetes.__Bacteroidia.__Bacteroidales.__S24_7.__uncultured_bacterium_New.CleanUp.ReferenceOTU46812	0.000648211	0.002789769
Bacteria.__Bacteroidetes.__Bacteroidia.__Bacteroidales.__S24_7.__uncultured_bacterium_New.CleanUp.ReferenceOTU46812	0.000560888	0.002444896
Bacteria.__Bacteroidetes.__Bacteroidia.__Bacteroidales.__S24_7.__uncultured_bacterium_New.ReferenceOTU12	0.000560888	0.002444896
Bacteria.__Bacteroidetes.__Bacteroidia.__Bacteroidales.__S24_7.__uncultured_bacterium_AY992364	0.000539391	0.002381726
Bacteria.__Bacteroidetes.__Bacteroidia.__Bacteroidales.__S24_7.__uncultured_bacterium_EF096233	0.000539391	0.002381726
Bacteria.__Bacteroidetes.__Bacteroidia.__Bacteroidales.__S24_7.__uncultured_bacterium_New.CleanUp.ReferenceOTU46812	0.000522708	0.002338431
Bacteria.__Bacteroidetes.__Bacteroidia.__Bacteroidales.__S24_7.__uncultured_bacterium_New.ReferenceOTU115	0.000522708	0.002338431
Bacteria.__Bacteroidetes.__Bacteroidia.__Bacteroidales.__S24_7.__uncultured_bacterium_EU474328	0.000501923	0.002275384
Bacteria.__Bacteroidetes.__Bacteroidia.__Bacteroidales.__S24_7.__uncultured_bacterium_New.ReferenceOTU115	0.000501923	0.002275384
Bacteria.__Firmicutes.__Bacilli.__Lactobacillales.__Lactobacillaceae.__Lactobacillus.__uncultured_bacterium_New.CleanUp.ReferenceOTU17926	0.000481925	0.00221425
Bacteria.__Proteobacteria.__Gammaproteobacteria.__Enterobacteriales.__Enterobacteriaceae.__Salmonella.__Salmonella_enterica_subsp._enterica_serovar_Typhi_CU915028	0.000481925	0.00221425
Bacteria.__Bacteroidetes.__Bacteroidia.__Bacteroidales.__S24_7.__uncultured_bacterium_EF096787	0.000459268	0.002139056
Bacteria.__Bacteroidetes.__Bacteroidia.__Bacteroidales.__S24_7.__uncultured_bacterium_New.CleanUp.ReferenceOTU9942	0.000459268	0.002139056
Bacteria.__Firmicutes.__Clostridia.__Clostridiales.__Lachnospiraceae.__uncultured.__uncultured_bacterium_AB626904	0.000433082	0.002045109
Bacteria.__Firmicutes.__Clostridia.__Clostridiales.__Lachnospiraceae.__uncultured.__uncultured_bacterium_AM932557	0.000433082	0.002045109
Bacteria.__Bacteroidetes.__Bacteroidia.__Bacteroidales.__Rikenellaceae.__Alistipes.__uncultured_bacterium_New.CleanUp.ReferenceOTU13498	0.000426847	0.002044056
Bacteria.__Bacteroidetes.__Bacteroidia.__Bacteroidales.__S24_7.__uncultured_bacterium_AY992364	0.000426847	0.002044056
Bacteria.__Firmicutes.__Clostridia.__Clostridiales.__Lachnospiraceae.__uncultured.__uncultured_bacterium_AB626904	0.000425002	0.002044056
Bacteria.__Firmicutes.__Clostridia.__Clostridiales.__Lachnospiraceae.__uncultured.__uncultured_bacterium_New.CleanUp.ReferenceOTU37105	0.000425002	0.002044056
Bacteria.__Firmicutes.__Clostridia.__Clostridiales.__Lachnospiraceae_New.ReferenceOTU178	0.000416988	0.002044056
Bacteria.__Proteobacteria.__Gammaproteobacteria.__Enterobacteriales.__Enterobacteriaceae_AB369187	0.000416988	0.002044056
Bacteria.__Proteobacteria.__Gammaproteobacteria.__B38.__uncultured_bacterium_New.CleanUp.ReferenceOTU46225	0.0003101	0.0015505
Bacteria.__Proteobacteria.__Gammaproteobacteria.__Enterobacteriales.__Enterobacteriaceae.__Salmonella.__Salmonella_enterica_subsp._enterica_serovar_Typhi_AY345582	0.0003101	0.0015505
Bacteria.__Proteobacteria.__Gammaproteobacteria.__Enterobacteriales.__Enterobacteriaceae_AB369187	0.000308698	0.0015505
Bacteria.__Proteobacteria.__Gammaproteobacteria.__Enterobacteriales.__Enterobacteriaceae.__Enterobacter_New.CleanUp.ReferenceOTU29014	0.000308698	0.0015505
Bacteria.__Bacteroidetes.__Bacteroidia.__Bacteroidales.__Rikenellaceae.__Alistipes.__uncultured_bacterium_New.CleanUp.ReferenceOTU7969	0.000303332	0.0015505
Bacteria.__Bacteroidetes.__Bacteroidia.__Bacteroidales.__S24_7.__uncultured_bacterium_New.CleanUp.ReferenceOTU17611	0.000303332	0.0015505
Bacteria.__Bacteroidetes.__Bacteroidia.__Bacteroidales.__Rikenellaceae.__Alistipes.__uncultured_bacterium_New.CleanUp.ReferenceOTU13498	0.000295345	0.001544882
Bacteria.__Firmicutes.__Clostridia.__Clostridiales.__Lachnospiraceae.__uncultured.__uncultured_bacterium_AY990890	0.000295345	0.001544882
Bacteria.__Bacteroidetes.__Bacteroidia.__Bacteroidales.__S24_7.__uncultured_bacterium_EU474328	0.00029051	0.001543334
Bacteria.__Bacteroidetes.__Bacteroidia.__Bacteroidales.__S24_7.__uncultured_bacterium_New.ReferenceOTU118	0.00029051	0.001543334
Bacteria.__Firmicutes.__Clostridia.__Clostridiales.__Lachnospiraceae_New.ReferenceOTU178	0.000284268	0.001534145
Bacteria.__Proteobacteria.__Gammaproteobacteria.__Enterobacteriales.__Enterobacteriaceae.__Salmonella.__Salmonella_enterica_subsp._enterica_serovar_Typhi_CU915028	0.000284268	0.001534145
Bacteria.__Bacteroidetes.__Bacteroidia.__Bacteroidales.__S24_7.__uncultured_bacterium_EU474328	0.000284019	0.001534145
Bacteria.__Bacteroidetes.__Bacteroidia.__Bacteroidales.__S24_7.__uncultured_bacterium_New.CleanUp.ReferenceOTU17611	0.000284019	0.001534145
Bacteria.__Proteobacteria.__Gammaproteobacteria.__Enterobacteriales.__Enterobacteriaceae.__Enterobacter_New.CleanUp.ReferenceOTU29014	0.000279699	0.001534145
Bacteria.__Proteobacteria.__Gammaproteobacteria.__Enterobacteriales.__Enterobacteriaceae.__Salmonella.__Salmonella_enterica_subsp._enterica_serovar_Typhi_CU915028	0.000279699	0.001534145
Bacteria.__Proteobacteria.__Gammaproteobacteria.__B38.__uncultured_bacterium_New.CleanUp.ReferenceOTU46225	0.000278496	0.001534145
Bacteria.__Proteobacteria.__Gammaproteobacteria.__Enterobacteriales.__Enterobacteriaceae.__Enterobacter_New.CleanUp.ReferenceOTU29014	0.000278496	0.001534145
Bacteria.__Firmicutes.__Clostridia.__Clostridiales.__Lachnospiraceae_New.ReferenceOTU178	0.000262912	0.001515086
Bacteria.__Proteobacteria.__Gammaproteobacteria.__Enterobacteriales.__Enterobacteriaceae.__Salmonella_FJ628183	0.000262912	0.001515086
Bacteria.__Bacteroidetes.__Bacteroidia.__Bacteroidales.__S24_7.__uncultured_bacterium_New.CleanUp.ReferenceOTU46728	0.000228381	0.001338785
Bacteria.__Bacteroidetes.__Bacteroidia.__Bacteroidales.__S24_7.__uncultured_bacterium_New.ReferenceOTU12	0.000228381	0.001338785
Bacteria.__Firmicutes.__Bacilli.__Lactobacillales.__Enterococcaceae.__Enterococcus_AB092693	0.000225453	0.001338785
Bacteria.__Proteobacteria.__Gammaproteobacteria.__Enterobacteriales.__Enterobacteriaceae.__Salmonella_AB188789	0.000225453	0.001338785
Bacteria.__Bacteroidetes.__Bacteroidia.__Bacteroidales.__S24_7.__uncultured_bacterium_EF097939	0.000217796	0.001322333
Bacteria.__Bacteroidetes.__Bacteroidia.__Bacteroidales.__S24_7.__uncultured_bacterium_EF406730	0.000217796	0.001322333
Bacteria.__Bacteroidetes.__Bacteroidia.__Bacteroidales.__Rikenellaceae.__Alistipes.__uncultured_bacterium_New.CleanUp.ReferenceOTU13498	0.000214382	0.001322333
Bacteria.__Bacteroidetes.__Bacteroidia.__Bacteroidales.__S24_7.__uncultured_bacterium_EU474328	0.000214382	0.001322333
Bacteria.__Bacteroidetes.__Bacteroidia.__Bacteroidales.__S24_7.__uncultured_bacterium_New.CleanUp.ReferenceOTU17611	0.000212305	0.001322333
Bacteria.__Bacteroidetes.__Bacteroidia.__Bacteroidales.__S24_7.__uncultured_bacterium_New.ReferenceOTU115	0.000212305	0.001322333
Bacteria.__Proteobacteria.__Gammaproteobacteria.__Enterobacteriales.__Enterobacteriaceae_AB369187	0.000211212	0.001322333
Bacteria.__Proteobacteria.__Gammaproteobacteria.__Enterobacteriales.__Enterobacteriaceae.__Salmonella.__Salmonella_enterica_subsp._enterica_serovar_Typhi_AY345582	0.000211212	0.001322333
Bacteria.__Firmicutes.__Bacilli.__Lactobacillales.__Enterococcaceae.__Enterococcus_AB092693	0.000209346	0.001322333
Bacteria.__Proteobacteria.__Gammaproteobacteria.__Enterobacteriales.__Enterobacteriaceae.__Salmonella_FJ628183	0.000209346	0.001322333
Bacteria.__Proteobacteria.__Gammaproteobacteria.__Enterobacteriales.__Enterobacteriaceae.__Salmonella.__Salmonella_enterica_subsp._enterica_serovar_Typhi_AY345582	0.000194588	0.001297253
Bacteria.__Proteobacteria.__Gammaproteobacteria.__Enterobacteriales.__Enterobacteriaceae.__Salmonella.__Salmonella_enterica_subsp._enterica_serovar_Typhi_CU915028	0.000194588	0.001297253
Bacteria.__Proteobacteria.__Gammaproteobacteria.__Enterobacteriales.__Enterobacteriaceae_DQ248285	0.000178464	0.001213555
Bacteria.__Proteobacteria.__Gammaproteobacteria.__Enterobacteriales.__Enterobacteriaceae.__Salmonella.__Salmonella_enterica_subsp._enterica_serovar_Typhi_AY345582	0.000178464	0.001213555
Bacteria.__Proteobacteria.__Gammaproteobacteria.__Enterobacteriales.__Enterobacteriaceae_DQ248285	0.00016354	0.001134767
Bacteria.__Proteobacteria.__Gammaproteobacteria.__Enterobacteriales.__Enterobacteriaceae.__Enterobacter_New.CleanUp.ReferenceOTU29014	0.00016354	0.001134767
Bacteria.__Bacteroidetes.__Bacteroidia.__Bacteroidales.__Rikenellaceae.__Alistipes.__uncultured_bacterium_New.CleanUp.ReferenceOTU13498	0.000161094	0.001134767
Bacteria.__Bacteroidetes.__Bacteroidia.__Bacteroidales.__Rikenellaceae.__Alistipes.__uncultured_bacterium_New.CleanUp.ReferenceOTU7969	0.000161094	0.001134767
Bacteria.__Bacteroidetes.__Bacteroidia.__Bacteroidales.__S24_7.__uncultured_bacterium_New.CleanUp.ReferenceOTU21236	0.000155217	0.001122846
Bacteria.__Bacteroidetes.__Bacteroidia.__Bacteroidales.__S24_7.__uncultured_bacterium_New.ReferenceOTU12	0.000155217	0.001122846
Bacteria.__Firmicutes.__Bacilli.__Lactobacillales.__Lactobacillaceae.__Lactobacillus.__uncultured_bacterium_New.CleanUp.ReferenceOTU17926	0.000120187	0.000888339
Bacteria.__Firmicutes.__Clostridia.__Clostridiales.__Lachnospiraceae_New.ReferenceOTU178	0.000120187	0.000888339
Bacteria.__Firmicutes.__Clostridia.__Clostridiales.__Lachnospiraceae_New.ReferenceOTU178	0.000119534	0.000888339
Bacteria.__Proteobacteria.__Gammaproteobacteria.__Enterobacteriales.__Enterobacteriaceae.__Salmonella_AB188789	0.000119534	0.000888339
Bacteria.__Bacteroidetes.__Bacteroidia.__Bacteroidales.__S24_7.__uncultured_bacterium_EF406572	0.000118486	0.000888339
Bacteria.__Bacteroidetes.__Bacteroidia.__Bacteroidales.__S24_7.__uncultured_bacterium_New.ReferenceOTU14	0.000118486	0.000888339
Bacteria.__Firmicutes.__Bacilli.__Lactobacillales.__Lactobacillaceae.__Lactobacillus.__uncultured_bacterium_New.CleanUp.ReferenceOTU17926	0.000111187	0.000879153
Bacteria.__Proteobacteria.__Gammaproteobacteria.__Enterobacteriales.__Enterobacteriaceae_DQ248285	0.000111187	0.000879153
Bacteria.__Bacteroidetes.__Bacteroidia.__Bacteroidales.__S24_7.__uncultured_bacterium_EF097939	0.000109274	0.000879153
Bacteria.__Bacteroidetes.__Bacteroidia.__Bacteroidales.__S24_7.__uncultured_bacterium_New.ReferenceOTU12	0.000109274	0.000879153
Bacteria.__Bacteroidetes.__Bacteroidia.__Bacteroidales.__S24_7.__uncultured_bacterium_EF406572	0.000100913	0.00083684
Bacteria.__Bacteroidetes.__Bacteroidia.__Bacteroidales.__S24_7.__uncultured_bacterium_New.ReferenceOTU12	0.000100913	0.00083684
Bacteria.__Bacteroidetes.__Bacteroidia.__Bacteroidales.__Rikenellaceae.__Alistipes.__uncultured_bacterium_EU510155	0.00010069	0.00083684
Bacteria.__Bacteroidetes.__Bacteroidia.__Bacteroidales.__S24_7.__uncultured_bacterium_New.CleanUp.ReferenceOTU28859	0.00010069	0.00083684
Bacteria.__Bacteroidetes.__Bacteroidia.__Bacteroidales.__S24_7.__uncultured_bacterium_New.ReferenceOTU115	9.48E-05	0.000826462
Bacteria.__Bacteroidetes.__Bacteroidia.__Bacteroidales.__S24_7.__uncultured_bacterium_New.ReferenceOTU12	9.48E-05	0.000826462
Bacteria.__Firmicutes.__Bacilli.__Lactobacillales.__Enterococcaceae.__Enterococcus_AB092693	9.33E-05	0.000826462
Bacteria.__Proteobacteria.__Gammaproteobacteria.__Enterobacteriales.__Enterobacteriaceae.__Salmonella.__Salmonella_enterica_subsp._enterica_serovar_Typhi_CU915028	9.33E-05	0.000826462
Bacteria.__Bacteroidetes.__Bacteroidia.__Bacteroidales.__Rikenellaceae.__Alistipes.__uncultured_bacterium_New.CleanUp.ReferenceOTU7969	9.21E-05	0.000826462
Bacteria.__Bacteroidetes.__Bacteroidia.__Bacteroidales.__S24_7.__uncultured_bacterium_EU474328	9.21E-05	0.000826462
Bacteria.__Bacteroidetes.__Bacteroidia.__Bacteroidales.__S24_7.__uncultured_bacterium_AY992364	7.96E-05	0.000751778
Bacteria.__Bacteroidetes.__Bacteroidia.__Bacteroidales.__S24_7.__uncultured_bacterium_New.CleanUp.ReferenceOTU46728	7.96E-05	0.000751778
Bacteria.__Bacteroidetes.__Bacteroidia.__Bacteroidales.__S24_7.__uncultured_bacterium_EF097939	6.81E-05	0.000661543
Bacteria.__Bacteroidetes.__Bacteroidia.__Bacteroidales.__S24_7.__uncultured_bacterium_EF406572	6.81E-05	0.000661543
Bacteria.__Bacteroidetes.__Bacteroidia.__Bacteroidales.__S24_7.__uncultured_bacterium_EF406730	6.21E-05	0.000621
Bacteria.__Bacteroidetes.__Bacteroidia.__Bacteroidales.__S24_7.__uncultured_bacterium_New.CleanUp.ReferenceOTU21236	6.21E-05	0.000621
Bacteria.__Firmicutes.__Bacilli.__Lactobacillales.__Enterococcaceae.__Enterococcus_AB092693	5.35E-05	0.000551212
Bacteria.__Proteobacteria.__Gammaproteobacteria.__Enterobacteriales.__Enterobacteriaceae_AB369187	5.35E-05	0.000551212
Bacteria.__Bacteroidetes.__Bacteroidia.__Bacteroidales.__S24_7.__uncultured_bacterium_New.CleanUp.ReferenceOTU40327	4.37E-05	0.000464313
Bacteria.__Firmicutes.__Clostridia.__Clostridiales.__Lachnospiraceae.__uncultured.__uncultured_bacterium_AM932649	4.37E-05	0.000464313
Bacteria.__Bacteroidetes.__Bacteroidia.__Bacteroidales.__S24_7.__uncultured_bacterium_New.CleanUp.ReferenceOTU21236	3.01E-05	0.000330129
Bacteria.__Bacteroidetes.__Bacteroidia.__Bacteroidales.__S24_7.__uncultured_bacterium_New.ReferenceOTU14	3.01E-05	0.000330129
Bacteria.__Bacteroidetes.__Bacteroidia.__Bacteroidales.__S24_7.__uncultured_bacterium_EU474328	2.84E-05	0.000321867
Bacteria.__Bacteroidetes.__Bacteroidia.__Bacteroidales.__S24_7.__uncultured_bacterium_New.CleanUp.ReferenceOTU46812	2.84E-05	0.000321867
Bacteria.__Firmicutes.__Clostridia.__Clostridiales.__Lachnospiraceae.__uncultured.__uncultured_bacterium_AM932557	2.72E-05	0.000318897
Bacteria.__Firmicutes.__Clostridia.__Clostridiales.__Lachnospiraceae.__uncultured.__uncultured_bacterium_New.CleanUp.ReferenceOTU37105	2.72E-05	0.000318897
Bacteria.__Bacteroidetes.__Bacteroidia.__Bacteroidales.__Rikenellaceae.__Alistipes.__uncultured_bacterium_New.CleanUp.ReferenceOTU13498	2.71E-05	0.000318897
Bacteria.__Bacteroidetes.__Bacteroidia.__Bacteroidales.__S24_7.__uncultured_bacterium_New.CleanUp.ReferenceOTU17611	2.71E-05	0.000318897
Bacteria.__Firmicutes.__Clostridia.__Clostridiales.__Lachnospiraceae_New.ReferenceOTU178	2.46E-05	0.000309778
Bacteria.__Proteobacteria.__Gammaproteobacteria.__Enterobacteriales.__Enterobacteriaceae.__Enterobacter_New.CleanUp.ReferenceOTU29014	2.46E-05	0.000309778
Bacteria.__Proteobacteria.__Gammaproteobacteria.__Enterobacteriales.__Enterobacteriaceae.__Enterobacter_New.CleanUp.ReferenceOTU29014	2.35E-05	0.000307308
Bacteria.__Proteobacteria.__Gammaproteobacteria.__Enterobacteriales.__Enterobacteriaceae.__Salmonella_AB188789	2.35E-05	0.000307308
Bacteria.__Proteobacteria.__Gammaproteobacteria.__Enterobacteriales.__Enterobacteriaceae.__Enterobacter_New.CleanUp.ReferenceOTU29014	2.35E-05	0.000307308
Bacteria.__Proteobacteria.__Gammaproteobacteria.__Enterobacteriales.__Enterobacteriaceae.__Salmonella_FJ628183	2.35E-05	0.000307308
Bacteria.__Bacteroidetes.__Bacteroidia.__Bacteroidales.__S24_7.__uncultured_bacterium_EU474328	1.96E-05	0.000277667
Bacteria.__Firmicutes.__Clostridia.__Clostridiales.__Lachnospiraceae.__uncultured.__uncultured_bacterium_AY990890	1.96E-05	0.000277667
Bacteria.__Firmicutes.__Clostridia.__Clostridiales.__Lachnospiraceae_New.ReferenceOTU178	1.92E-05	0.000277667
Bacteria.__Proteobacteria.__Gammaproteobacteria.__Enterobacteriales.__Enterobacteriaceae.__Salmonella.__Salmonella_enterica_subsp._enterica_serovar_Typhi_AY345582	1.92E-05	0.000277667
Bacteria.__Bacteroidetes.__Bacteroidia.__Bacteroidales.__Rikenellaceae.__Alistipes.__uncultured_bacterium_New.CleanUp.ReferenceOTU7969	1.79E-05	0.000276636
Bacteria.__Bacteroidetes.__Bacteroidia.__Bacteroidales.__S24_7.__uncultured_bacterium_AY992364	1.79E-05	0.000276636
Bacteria.__Bacteroidetes.__Bacteroidia.__Bacteroidales.__Rikenellaceae.__Alistipes.__uncultured_bacterium_New.CleanUp.ReferenceOTU13498	1.60E-05	0.000259048
Bacteria.__Bacteroidetes.__Bacteroidia.__Bacteroidales.__S24_7.__uncultured_bacterium_New.ReferenceOTU115	1.60E-05	0.000259048
Bacteria.__Bacteroidetes.__Bacteroidia.__Bacteroidales.__S24_7.__uncultured_bacterium_EF097939	1.54E-05	0.000259048
Bacteria.__Bacteroidetes.__Bacteroidia.__Bacteroidales.__S24_7.__uncultured_bacterium_New.CleanUp.ReferenceOTU21236	1.54E-05	0.000259048
Bacteria.__Firmicutes.__Clostridia.__Clostridiales.__Lachnospiraceae_New.ReferenceOTU178	9.62E-06	0.000172147
Bacteria.__Proteobacteria.__Gammaproteobacteria.__B38.__uncultured_bacterium_New.CleanUp.ReferenceOTU46225	9.62E-06	0.000172147
Bacteria.__Proteobacteria.__Gammaproteobacteria.__Enterobacteriales.__Enterobacteriaceae.__Salmonella_AB188789	4.87E-06	9.20E-05
Bacteria.__Proteobacteria.__Gammaproteobacteria.__Enterobacteriales.__Enterobacteriaceae.__Salmonella.__Salmonella_enterica_subsp._enterica_serovar_Typhi_AY345582	4.87E-06	9.20E-05
Bacteria.__Proteobacteria.__Gammaproteobacteria.__Enterobacteriales.__Enterobacteriaceae.__Enterobacter_AB255926	3.95E-06	7.90E-05
Bacteria.__Proteobacteria.__Gammaproteobacteria.__Enterobacteriales.__Enterobacteriaceae.__Salmonella_FJ628183	3.95E-06	7.90E-05
Bacteria.__Proteobacteria.__Gammaproteobacteria.__Enterobacteriales.__Enterobacteriaceae.__Salmonella_FJ628183	2.73E-06	5.80E-05
Bacteria.__Proteobacteria.__Gammaproteobacteria.__Enterobacteriales.__Enterobacteriaceae.__Salmonella.__Salmonella_enterica_subsp._enterica_serovar_Typhi_AY345582	2.73E-06	5.80E-05
Bacteria.__Proteobacteria.__Gammaproteobacteria.__Enterobacteriales.__Enterobacteriaceae.__Salmonella_FJ628183	2.69E-06	5.80E-05
Bacteria.__Proteobacteria.__Gammaproteobacteria.__Enterobacteriales.__Enterobacteriaceae.__Salmonella.__Salmonella_enterica_subsp._enterica_serovar_Typhi_CU915028	2.69E-06	5.80E-05
Bacteria.__Proteobacteria.__Gammaproteobacteria.__Enterobacteriales.__Enterobacteriaceae.__Enterobacter_AB255926	2.40E-06	5.80E-05
Bacteria.__Proteobacteria.__Gammaproteobacteria.__Enterobacteriales.__Enterobacteriaceae.__Salmonella_AB188789	2.40E-06	5.80E-05
Bacteria.__Proteobacteria.__Gammaproteobacteria.__Enterobacteriales.__Enterobacteriaceae_AB369187	1.95E-06	5.10E-05
Bacteria.__Proteobacteria.__Gammaproteobacteria.__Enterobacteriales.__Enterobacteriaceae.__Salmonella_FJ628183	1.95E-06	5.10E-05
Bacteria.__Proteobacteria.__Gammaproteobacteria.__B38.__uncultured_bacterium_New.CleanUp.ReferenceOTU46225	1.24E-06	3.51E-05
Bacteria.__Proteobacteria.__Gammaproteobacteria.__Enterobacteriales.__Enterobacteriaceae_DQ248285	1.24E-06	3.51E-05
Bacteria.__Bacteroidetes.__Bacteroidia.__Bacteroidales.__S24_7.__uncultured_bacterium_EF406572	1.18E-06	3.51E-05
Bacteria.__Bacteroidetes.__Bacteroidia.__Bacteroidales.__S24_7.__uncultured_bacterium_New.CleanUp.ReferenceOTU21236	1.18E-06	3.51E-05
Bacteria.__Bacteroidetes.__Bacteroidia.__Bacteroidales.__S24_7.__uncultured_bacterium_New.CleanUp.ReferenceOTU46812	9.27E-07	3.15E-05
Bacteria.__Firmicutes.__Clostridia.__Clostridiales.__Lachnospiraceae.__uncultured.__uncultured_bacterium_AY990890	9.27E-07	3.15E-05
Bacteria.__Firmicutes.__Bacilli.__Lactobacillales.__Enterococcaceae.__Enterococcus_AB092693	5.56E-07	2.10E-05
Bacteria.__Proteobacteria.__Gammaproteobacteria.__Enterobacteriales.__Enterobacteriaceae.__Enterobacter_AB255926	5.56E-07	2.10E-05
Bacteria.__Proteobacteria.__Gammaproteobacteria.__Enterobacteriales.__Enterobacteriaceae.__Enterobacter_New.CleanUp.ReferenceOTU29014	4.55E-07	1.93E-05
Bacteria.__Proteobacteria.__Gammaproteobacteria.__Enterobacteriales.__Enterobacteriaceae.__Salmonella.__Salmonella_enterica_subsp._enterica_serovar_Typhi_AY345582	4.55E-07	1.93E-05
Bacteria.__Proteobacteria.__Gammaproteobacteria.__Enterobacteriales.__Enterobacteriaceae.__Enterobacter_AB255926	4.03E-07	1.93E-05
Bacteria.__Proteobacteria.__Gammaproteobacteria.__Enterobacteriales.__Enterobacteriaceae.__Salmonella.__Salmonella_enterica_subsp._enterica_serovar_Typhi_CU915028	4.03E-07	1.93E-05
Bacteria.__Proteobacteria.__Gammaproteobacteria.__Enterobacteriales.__Enterobacteriaceae.__Salmonella_AB188789	2.19E-07	1.24E-05
Bacteria.__Proteobacteria.__Gammaproteobacteria.__Enterobacteriales.__Enterobacteriaceae.__Salmonella.__Salmonella_enterica_subsp._enterica_serovar_Typhi_CU915028	2.19E-07	1.24E-05
Bacteria.__Proteobacteria.__Gammaproteobacteria.__Enterobacteriales.__Enterobacteriaceae_AB369187	1.83E-07	1.24E-05
Bacteria.__Proteobacteria.__Gammaproteobacteria.__Enterobacteriales.__Enterobacteriaceae.__Salmonella_AB188789	1.83E-07	1.24E-05
Bacteria.__Proteobacteria.__Gammaproteobacteria.__Enterobacteriales.__Enterobacteriaceae_AB369187	1.20E-07	1.02E-05
Bacteria.__Proteobacteria.__Gammaproteobacteria.__Enterobacteriales.__Enterobacteriaceae.__Enterobacter_AB255926	1.20E-07	1.02E-05
Bacteria.__Firmicutes.__Clostridia.__Clostridiales.__Lachnospiraceae_New.ReferenceOTU178	1.08E-08	1.22E-06
Bacteria.__Proteobacteria.__Gammaproteobacteria.__Enterobacteriales.__Enterobacteriaceae_DQ248285	1.08E-08	1.22E-06
Bacteria.__Proteobacteria.__Gammaproteobacteria.__Enterobacteriales.__Enterobacteriaceae.__Salmonella_AB188789	2.41E-10	4.10E-08
Bacteria.__Proteobacteria.__Gammaproteobacteria.__Enterobacteriales.__Enterobacteriaceae.__Salmonella_FJ628183	2.41E-10	4.10E-08
Bacteria.__Proteobacteria.__Gammaproteobacteria.__Enterobacteriales.__Enterobacteriaceae_AB369187	1.65E-12	5.61E-10
Bacteria.__Proteobacteria.__Gammaproteobacteria.__Enterobacteriales.__Enterobacteriaceae.__Salmonella.__Salmonella_enterica_subsp._enterica_serovar_Typhi_CU915028	1.65E-12	5.61E-10
